# Supplementary material for: Age-dependent genes in adipose stem and precursor cells affect regulation of fat cell differentiation and link aging to obesity via cellular and genetic interactions
Source: Genome Med. 2024 Jan 31;16:19. doi: 10.1186/s13073-024-01291-x (PMC10829214; doi:10.1186/s13073-024-01291-x)
Supplement: Supplementary file 3 — Additional file 3: Table S5. ASPC marker genes from SAT snRNA-seq data of 6 individuals in FTC. Table S8. Seventy-six SAT ASPC genes (i.e. 72 ASPC marker genes and four transcription factor genes regulating ASPC marker genes) are significantly differentially expressed (DE) by age (FDR<0.05) using the ASPC data from the SAT snRNA-seq cohort (n=15). Table S11. The pathway tool WebGestalt identifies significantly (FDR<0.05) overrepresented developmental and differentiation-related Gene Ontology biological processes within the 76 age-DE SAT ASPC genes. Table S12. The pathway tool WebGestalt identifies significantly (FDR<0.05) overrepresented Gene Ontology biological processes within the 79 non-age-DE SAT ASPC genes. Table S13. Significant correlations (FDR<0.05) between the expression of the 76 age-DE SAT ASPC genes and cardiometabolic phenotypes using subcutaneous adipose bulk RNA-seq data from METSIM (n=335). Table S14. Significant correlations (FDR<0.05) between the expression of the 79 non-age-DE SAT ASPC marker genes and cardiometabolic phenotypes using subcutaneous adipose bulk RNA-seq data from METSIM (n=335). Table S15. Nearly half (47.4%) of the 76 age-DE SAT ASPC genes show significant DE by age (FDR<0.05 in the same direction as in the SAT snRNA-seq cohort) in VAT ASPCs from a publicly available VAT snRNA-seq data of 10 individuals. Table S16. The pathway tool WebGestalt identifies significantly (FDR<0.05) overrepresented Gene Ontology (GO) biological processes within the 36 age-DE ASPC marker genes with consistent DE across ASPCs from the SAT and VAT fat depots. Table S17. Seventy-five of the 76 age-DE SAT ASPC genes are all DE across the 6 measured timepoints during a 14-day SAT ASPC differentiation (i.e. adipogenesis) experiment. Table S18. Clustering of the age-DE SAT ASPC genes by their expression profiles during a 14-day SAT ASPC differentiation (i.e. adipogenesis) experiment. [file 13073_2024_1291_MOESM3_ESM.xlsx]

## Sheet: Table S5
Table S5. ASPC marker genes from SAT snRNA-seq data of 6 individuals in FTC.
Gene name	log2 FCA	p-value	adjusted p-valueB
NEGR1	3.97272	<1.5E-295	<3.3E-290
DCLK1	3.61117	<1.5E-295	<3.3E-290
KAZN	3.42065	<1.5E-295	<3.3E-290
LAMA2	3.25492	<1.5E-295	<3.3E-290
NOVA1	2.96717	<1.5E-295	<3.3E-290
RP11-138I17.1 (LINC02511)	2.59159	<1.5E-295	<3.3E-290
DCN	2.57239	<1.5E-295	<3.3E-290
BICC1	2.40109	<1.5E-295	<3.3E-290
UST	2.39035	<1.5E-295	<3.3E-290
ABCA9	2.38434	<1.5E-295	<3.3E-290
COL1A2	2.36441	<1.5E-295	<3.3E-290
TNXB	2.34294	<1.5E-295	<3.3E-290
RORA	1.93726	<1.5E-295	<3.3E-290
ABCA10	2.41243	1.58e-294	3.32e-290
CFH	2.25121	3.9e-291	8.17e-287
KCND2	2.36907	2.91e-272	6.1e-268
COL6A3	2.05853	9.21e-268	1.93e-263
PRRX1	2.1181	5.39e-262	1.13e-257
FGF14	2.03707	2.23e-244	4.66e-240
COL1A1	2.09673	3.08e-244	6.46e-240
COL6A2	1.88171	2.22e-238	4.65e-234
ADAM33	1.7947	6.22e-216	1.3e-211
ANK2	2.0436	6.44e-210	1.35e-205
LPAR1	1.76314	2.43e-201	5.09e-197
ABCA8	2.02195	4.96e-198	1.04e-193
KCNT2	1.72068	6.33e-193	1.33e-188
CFD	1.40738	5.81e-182	1.22e-177
CHL1	1.78369	4.01e-171	8.41e-167
CDON	1.84386	2.59e-169	5.42e-165
ABI3BP	1.71903	5.09e-154	1.07e-149
SLIT3	1.71606	8.25e-154	1.73e-149
GSN	1.1431	4.18e-133	8.77e-129
CCDC80	1.6547	2.76e-132	5.79e-128
PODN	1.42125	3.64e-131	7.63e-127
RUNX1T1	1.69013	4.83e-125	1.01e-120
NOX4	1.61679	1.27e-121	2.66e-117
ANKRD36C	1.78012	4.36e-121	9.14e-117
SLIT2	1.74899	5.05e-121	1.06e-116
PPL	1.38696	1.65e-119	3.46e-115
FBLN1	1.46375	1.68e-115	3.53e-111
PRICKLE1	1.48419	1.4e-114	2.94e-110
MFAP5	1.51952	3.96e-112	8.29e-108
MRC2	1.36929	2.53e-111	5.29e-107
CCDC39	1.43977	6.66e-107	1.4e-102
ABCA9-AS1	1.36514	1.64e-102	3.43e-98
FBN1	1.8392	6.23e-102	1.31e-97
MIR99AHG	1.35081	1.15e-101	2.41e-97
SH3PXD2B	1.32611	2.76e-100	5.78e-96
APOD	1.64303	1.09e-98	2.29e-94
USP53	1.661	2.56e-97	5.37e-93
ADD3	1.47638	5.66e-97	1.19e-92
SDK1	1.55703	1.11e-94	2.32e-90
COL6A1	1.43023	3.43e-93	7.18e-89
C3	1.45618	1.16e-92	2.44e-88
PDGFD	1.43859	3.58e-91	7.51e-87
C1R	1.32894	4.39e-90	9.2e-86
LAMC1	1.504	1.34e-89	2.82e-85
GPC3	1.42648	5.85e-81	1.23e-76
CXCL14	1.47016	1.03e-80	2.15e-76
ADAMTSL1	1.54615	6.89e-80	1.44e-75
ELN	1.43277	1.87e-77	3.93e-73
FBLN5	1.25817	2.7e-74	5.67e-70
NAV3	1.13959	3.74e-74	7.84e-70
ANTXR1	1.32174	2.98e-73	6.25e-69
GLI3	1.29501	7.91e-73	1.66e-68
ZFPM2	1.28056	4.15e-70	8.7e-66
COL3A1	1.33248	1.88e-68	3.94e-64
CBLB	1.22847	1.85e-65	3.87e-61
DNM1	1.08745	2.28e-64	4.78e-60
AXL	1.08491	4.57e-64	9.58e-60
AEBP1	1.10298	8.61e-64	1.8e-59
IGFBP6	1.21474	1.1e-63	2.3e-59
MGP	1.3092	2.16e-63	4.53e-59
AUTS2	0.999106	6.57e-63	1.38e-58
C1S	1.19235	1.55e-62	3.25e-58
TFPI	1.08769	1.52e-59	3.19e-55
MMP2	1.04885	2.8e-59	5.88e-55
PTPRG	1.04009	1.71e-57	3.58e-53
ST3GAL5	1.16991	3.7e-56	7.76e-52
GULP1	1.21421	4.31e-56	9.04e-52
WISP2 (CCN5)	1.11386	1.12e-55	2.34e-51
OPHN1	1.23843	1.76e-54	3.68e-50
PLAGL1	1.21223	3.04e-53	6.37e-49
REV3L	1.17898	1.71e-51	3.58e-47
SRPX	1.0523	3.08e-50	6.45e-46
SETBP1	1.25202	1.11e-49	2.32e-45
TRERF1	1.01713	3.38e-46	7.1e-42
FSTL1	1.11972	6.04e-46	1.27e-41
EBF3	1.16152	5.13e-45	1.08e-40
LUM	0.940631	8.13e-43	1.7e-38
CELF2	0.702374	4.82e-42	1.01e-37
ANKRD36	1.12843	4.47e-41	9.38e-37
ADAMTS5	1.15013	5.55e-41	1.16e-36
BMPER	1.24684	2.01e-40	4.21e-36
SNX9	1.11152	1.96e-39	4.11e-35
CAB39L	1.06292	6.11e-39	1.28e-34
CXCL12	0.92665	2.37e-36	4.98e-32
SVEP1	1.12343	3.45e-36	7.24e-32
PLEKHA5	1.10825	8.51e-36	1.78e-31
PLPP3	1.06901	1.25e-34	2.62e-30
COL12A1	1.07064	2.08e-34	4.35e-30
ZBTB20	0.561425	2.44e-34	5.11e-30
COL5A2	1.02953	1.61e-32	3.36e-28
ANKRD36B	1.00086	1.19e-28	2.49e-24
LMO3	0.973503	3.19e-28	6.69e-24
CARMIL1	1.0481	1.21e-27	2.54e-23
PARD3B	0.868619	2.14e-27	4.49e-23
PIK3R1	0.994905	1.22e-26	2.56e-22
SPATA6	0.9744	3.02e-26	6.32e-22
SERPING1	0.790235	4.93e-25	1.03e-20
EGFR	1.01409	5.98e-25	1.25e-20
NFIA	0.725562	2.21e-24	4.64e-20
PLAC9	0.830778	4.17e-24	8.73e-20
TTC28	0.890252	5.33e-24	1.12e-19
TRIP10	0.929104	5.78e-22	1.21e-17
MEIS1	0.979428	7.09e-22	1.49e-17
CPQ	0.834981	1.84e-21	3.87e-17
ZFHX4	0.935121	2.31e-21	4.84e-17
ZFP36L2	0.739557	8.97e-20	1.88e-15
FGFR1	0.873507	1.81e-17	3.8e-13
MIR100HG	0.952378	6.71e-17	1.41e-12
RFX2	0.830432	7.99e-17	1.67e-12
PAM	0.894688	2.06e-16	4.32e-12
LPP	0.623497	2.4e-16	5.04e-12
PRKCE	0.80164	3.58e-16	7.51e-12
NAALADL2	0.781269	3e-15	6.29e-11
MAP1B	0.795536	5.09e-15	1.07e-10
WSB1	0.707706	6.89e-15	1.44e-10
FBLN2	0.785212	6.93e-15	1.45e-10
MEIS2	0.856874	1.03e-14	2.16e-10
MXRA8	0.820454	1.65e-14	3.47e-10
TIMP2	0.722787	3.13e-14	6.55e-10
SNED1	0.986186	3.47e-14	7.27e-10
AHI1	0.799381	4.15e-14	8.7e-10
SDC2	0.725753	5.09e-14	1.07e-09
ZNF521	0.840336	5.93e-14	1.24e-09
DDR2	0.878519	8.92e-14	1.87e-09
SRGAP1	0.713353	1.1e-12	2.31e-08
S100A10	0.610367	1.35e-11	2.82e-07
PALLD	0.759815	2.3e-11	4.82e-07
ANTXR2	0.726906	3.2e-11	6.71e-07
SMURF2	0.853589	4.45e-11	9.32e-07
ROBO1	0.803229	2.32e-08	0.00048646
SERPINF1	0.641099	2.7e-08	0.00056596
XYLT1	0.769924	6.35e-08	0.00133127
STAG1	0.562571	1.31e-07	0.00273835
PTPN13	0.765544	1.99e-07	0.00418081
PMP22	0.588853	2.59e-07	0.00543522
RBFOX2	0.653772	7.73e-07	0.016198
NID1	0.616232	1.52e-06	0.0317844
A: Average log2 fold change in expression between ASPCs and the remaining adipose cell-types. A positive log2 fold change represents greater expression in ASPCs.
B: Bonferroni adjusted p-value as assessed by a Wilcoxon rank sum test (FDR<0.05)

## Sheet: Table S8
Table S8. Seventy-six SAT ASPC genes (i.e. 72 ASPC marker genes and four transcription factor genes regulating ASPC marker genes) are significantly differentially expressed (DE) by age (FDR<0.05) using the ASPC data from the SAT snRNA-seq cohort (n=15).
Gene name	log2 FCA	p-value	adjusted p-valueB
NOVA1	0.620877	4.73778e-36	8.14899e-34
CFD	0.469947	1.66821e-33	2.86932e-31
NEGR1	0.422931	1.98865e-28	3.42048e-26
SDK1	0.200118	3.41047e-21	5.86601e-19
ZFHX4	0.297865	1.67681e-19	2.88412e-17
ZNF521	0.342759	1.99861e-19	3.43761e-17
KAZN	0.282001	1.32036e-17	2.27102e-15
LAMA2	0.311657	1.38819e-17	2.38769e-15
ABCA9-AS1	0.359539	5.29339e-17	9.10464e-15
GSN	0.210747	3.34711e-15	5.75703e-13
ST3GAL5	0.415633	8.76319e-15	1.50727e-12
PARD3B	0.245974	8.34412e-14	1.43519e-11
GPC3	0.290752	1.07617e-13	1.85101e-11
MGP	0.235942	6.92542e-13	1.19117e-10
ANTXR2	0.141291	1.97424e-12	3.39569e-10
S100A10	0.244198	2.52128e-12	4.3366e-10
CCDC80	-0.572851	1.21235e-11	2.08525e-09
GULP1	0.218702	1.40879e-11	2.42312e-09
LMO3	0.219368	7.07107e-11	1.21622e-08
FBLN2	0.0633367	7.93104e-11	1.36414e-08
CFH	0.265432	1.08109e-10	1.85947e-08
DCN	0.174539	1.12697e-10	1.93839e-08
FBN1	0.128716	2.29636e-10	3.94974e-08
SNX9	0.0582708	2.31129e-10	3.97543e-08
ANTXR1	0.156285	4.88353e-10	8.39967e-08
STAT6	0.186623	8.78546e-10	1.5111e-07
LINC02511	0.174509	1.11843e-09	1.92369e-07
LPP	0.116564	2.07706e-09	3.57255e-07
CHL1	0.0953102	2.22764e-09	3.83154e-07
AXL	0.0531412	2.54084e-09	4.37024e-07
APOD	0.0217328	5.7127e-09	9.82584e-07
ROBO1	0.0977066	1.0932e-08	1.88031e-06
LAMC1	0.0237921	1.85773e-08	3.19529e-06
PRICKLE1	0.124428	2.50591e-08	4.31016e-06
FGF14	0.113661	3.36656e-08	5.79047e-06
SGCD	0.015306	5.41223e-08	9.30904e-06
ZFP36L2	0.158777	6.62609e-08	1.13969e-05
KCNT2	0.191941	9.55269e-08	1.64306e-05
CPQ	0.0550761	9.8969e-08	1.70227e-05
BMPER	0.11763	1.42381e-07	2.44895e-05
ABCA8	0.0854591	2.88525e-07	4.96263e-05
PLAC9	0.138968	3.52062e-07	6.05546e-05
COL6A1	0.0362675	3.68379e-07	6.33611e-05
MXRA8	0.131412	5.92204e-07	0.000101859
RUNX1T1	0.0407696	1.00402e-06	0.000172692
ABCA10	0.0870421	1.67096e-06	0.000287405
CCN5	-0.0605689	1.85689e-06	0.000319386
MEIS2	-0.00442919	1.90947e-06	0.000328429
SERPINF1	0.0961451	1.98007e-06	0.000340571
MRC2	0.0210851	2.28054e-06	0.000392252
COL6A2	0.0268196	2.68643e-06	0.000462066
FGFR1	0.0409554	2.98595e-06	0.000513583
PLAGL1	-0.0146088	3.35152e-06	0.000576461
ADAM33	0.136995	4.01246e-06	0.000690143
CAB39L	0.0769123	4.6656e-06	0.000802482
FBLN5	0.0512005	6.28708e-06	0.00108138
PTPRG	0.0545965	7.98767e-06	0.00137388
CDON	-0.0373187	1.22925e-05	0.00211432
STAT5A	0.0627248	1.83312e-05	0.00315296
PTPN13	0.0340994	1.87917e-05	0.00323217
OPHN1	-0.0566899	2.00988e-05	0.00345699
PMP22	-0.0531516	2.5735e-05	0.00442641
TIMP2	-0.0659641	3.59618e-05	0.00618542
ZBTB20	0.0633983	4.09855e-05	0.00704951
REV3L	0.034492	4.46429e-05	0.00767858
SMAD3	-0.100898	5.96744e-05	0.010264
RORA	0.0928649	8.85482e-05	0.0152303
SVEP1	-0.01665	9.28893e-05	0.015977
GLI3	-0.0170719	0.000100814	0.0173399
ZFPM2	0.0299236	0.0001128	0.0194015
KCND2	-0.462738	0.000144185	0.0247998
TWIST2	-0.0859976	0.000149856	0.0257753
LUM	0.030902	0.000162757	0.0279943
COL1A2	-0.334802	0.000163476	0.0281179
SDC2	0.109519	0.000186791	0.032128
WSB1	-0.0147796	0.000218433	0.0375704
AAverage log2 fold change in expression in ASPCs between the individuals below (n=8) and above(n=7) the median age (34 years). A positive log2 fold change represents greater expression in older individuals.
B Bonferroni adjusted p-value as assessed by a Wilcoxon rank sum test.

## Sheet: Table S11
Table S11. The pathway tool WebGestalt identifies significantly (FDR<0.05) overrepresented developmental and differentiation-related Gene Ontology biological processes within the 76 age-DE SAT ASPC genes.
Gene set	Description of the biological process	Enrichment ratio	p-value	FDRA	Overlapping genes
GO:0030198	extracellular matrix organization	9.86894	2.16e-11	1.96e-07	LAMA2,GSN,CCDC80,FBLN2,DCN,FBN1,ANTXR1,LAMC1,COL6A1,COL6A2,FBLN5,TIMP2,SMAD3,LUM,COL1A2
GO:0043062	extracellular structure organization	8.5613	1.59e-10	7.24e-07	LAMA2,GSN,CCDC80,FBLN2,DCN,FBN1,ANTXR1,LAMC1,COL6A1,COL6A2,FBLN5,TIMP2,SMAD3,LUM,COL1A2
GO:0007155	cell adhesion	4.16913	2.89e-10	7.42e-07	NEGR1,SDK1,LAMA2,GSN,PARD3B,S100A10,CCDC80,FBLN2,FBN1,ANTXR1,LPP,CHL1,AXL,APOD,ROBO1,LAMC1,COL6A1,CCN5,COL6A2,FBLN5,PTPRG,CDON,SMAD3,SVEP1,GLI3
GO:0022610	biological adhesion	4.14491	3.26e-10	7.42e-07	NEGR1,SDK1,LAMA2,GSN,PARD3B,S100A10,CCDC80,FBLN2,FBN1,ANTXR1,LPP,CHL1,AXL,APOD,ROBO1,LAMC1,COL6A1,CCN5,COL6A2,FBLN5,PTPRG,CDON,SMAD3,SVEP1,GLI3
GO:0045595	regulation of cell differentiation	3.0906	4.94e-07	0.000898	NEGR1,SDK1,S100A10,LMO3,FBN1,AXL,ROBO1,PRICKLE1,ZFP36L2,RUNX1T1,MEIS2,SERPINF1,FGFR1,PTPRG,CDON,PMP22,TIMP2,SMAD3,RORA,GLI3,ZFPM2,TWIST2,SDC2
GO:0001568	blood vessel development	4.88719	7.75e-07	0.00117416	GPC3,DCN,ANTXR1,APOD,ROBO1,PRICKLE1,SGCD,BMPER,SERPINF1,FGFR1,RORA,GLI3,ZFPM2,COL1A2
GO:2000026	regulation of multicellular organismal development	2.87172	9.77e-07	0.00126849	NEGR1,SDK1,LAMA2,GPC3,MGP,DCN,FBN1,STAT6,AXL,ROBO1,PRICKLE1,ZFP36L2,BMPER,MEIS2,SERPINF1,FGFR1,PTPRG,CDON,PMP22,TIMP2,SMAD3,GLI3,ZFPM2,SDC2
GO:0001944	vasculature development	4.68654	1.27e-06	0.00135966	GPC3,DCN,ANTXR1,APOD,ROBO1,PRICKLE1,SGCD,BMPER,SERPINF1,FGFR1,RORA,GLI3,ZFPM2,COL1A2
GO:0072358	cardiovascular system development	4.6255	1.49e-06	0.00135966	GPC3,DCN,ANTXR1,APOD,ROBO1,PRICKLE1,SGCD,BMPER,SERPINF1,FGFR1,RORA,GLI3,ZFPM2,COL1A2
GO:0045599	negative regulation of fat cell differentiation	25.3668	1.5e-06	0.00135966	ZFP36L2,RUNX1T1,SMAD3,RORA,ZFPM2
GO:0009887	animal organ morphogenesis	3.75033	3.69e-06	0.0030517	SDK1,GPC3,MGP,DCN,FBN1,STAT6,ROBO1,PRICKLE1,COL6A1,COL6A2,FGFR1,CDON,SMAD3,GLI3,ZFPM2,COL1A2
GO:0016477	cell migration	3.17085	4.5e-06	0.003411	LAMA2,GPC3,DCN,CHL1,AXL,APOD,ROBO1,LAMC1,BMPER,SERPINF1,FGFR1,PTPRG,STAT5A,OPHN1,SMAD3,GLI3,TWIST2,COL1A2,SDC2
GO:0051093	negative regulation of developmental process	3.784	7.06e-06	0.00440718	DCN,FBN1,ROBO1,PRICKLE1,ZFP36L2,RUNX1T1,MEIS2,SERPINF1,PTPRG,PMP22,SMAD3,RORA,GLI3,ZFPM2,TWIST2
GO:0072359	circulatory system development	3.56026	7.17e-06	0.00440718	GPC3,DCN,FBN1,ANTXR1,APOD,ROBO1,PRICKLE1,SGCD,BMPER,SERPINF1,FGFR1,SMAD3,RORA,GLI3,ZFPM2,COL1A2
GO:0022008	neurogenesis	2.94392	7.27e-06	0.00440718	NEGR1,SDK1,ZNF521,LAMA2,GSN,CHL1,AXL,APOD,ROBO1,MXRA8,SERPINF1,FGFR1,PTPRG,CDON,OPHN1,PMP22,TIMP2,RORA,GLI3,SDC2
GO:0031589	cell-substrate adhesion	6.18889	1.4e-05	0.00754758	S100A10,CCDC80,FBLN2,ANTXR1,AXL,APOD,LAMC1,FBLN5,SMAD3
GO:0045598	regulation of fat cell differentiation	11.4151	1.41e-05	0.00754758	LMO3,ZFP36L2,RUNX1T1,SMAD3,RORA,ZFPM2
GO:0009888	tissue development	2.60916	1.55e-05	0.00781088	KAZN,GSN,GPC3,MGP,DCN,STAT6,APOD,ROBO1,LAMC1,PRICKLE1,SGCD,CPQ,BMPER,COL6A1,COL6A2,FGFR1,CDON,OPHN1,SMAD3,GLI3,ZFPM2,LUM
GO:0048870	cell motility	2.85753	2e-05	0.00911133	LAMA2,GPC3,DCN,CHL1,AXL,APOD,ROBO1,LAMC1,BMPER,SERPINF1,FGFR1,PTPRG,STAT5A,OPHN1,SMAD3,GLI3,TWIST2,COL1A2,SDC2
GO:0051674	localization of cell	2.85753	2e-05	0.00911133	LAMA2,GPC3,DCN,CHL1,AXL,APOD,ROBO1,LAMC1,BMPER,SERPINF1,FGFR1,PTPRG,STAT5A,OPHN1,SMAD3,GLI3,TWIST2,COL1A2,SDC2
GO:0070208	protein heterotrimerization	52.6849	2.23e-05	0.009673	COL6A1,COL6A2,COL1A2
GO:0001822	kidney development	6.66573	2.57e-05	0.0106209	GPC3,DCN,FBN1,BMPER,SERPINF1,FGFR1,SMAD3,GLI3
GO:0051241	negative regulation of multicellular organismal process	3.19582	2.75e-05	0.0108691	NOVA1,DCN,FBN1,AXL,APOD,ROBO1,PRICKLE1,MEIS2,SERPINF1,FGFR1,PTPRG,PMP22,SMAD3,GLI3,ZFPM2,TWIST2
GO:0051216	cartilage development	7.79566	3.15e-05	0.0119394	MGP,COL6A1,COL6A2,FGFR1,SMAD3,GLI3,LUM
GO:0050673	epithelial cell proliferation	5.52342	3.44e-05	0.012293	GPC3,STAT6,ROBO1,LAMC1,BMPER,SERPINF1,FGFR1,STAT5A,SMAD3
GO:0045596	negative regulation of cell differentiation	4.04073	3.52e-05	0.012293	FBN1,PRICKLE1,ZFP36L2,RUNX1T1,MEIS2,PTPRG,PMP22,SMAD3,RORA,GLI3,ZFPM2,TWIST2
GO:0072001	renal system development	6.31976	3.76e-05	0.0126495	GPC3,DCN,FBN1,BMPER,SERPINF1,FGFR1,SMAD3,GLI3
GO:0030182	neuron differentiation	2.95592	3.98e-05	0.012726	NEGR1,SDK1,ZNF521,LAMA2,CHL1,APOD,ROBO1,SERPINF1,FGFR1,PTPRG,CDON,OPHN1,PMP22,TIMP2,RORA,GLI3,SDC2
GO:0048699	generation of neurons	2.82629	4.06e-05	0.012726	NEGR1,SDK1,ZNF521,LAMA2,CHL1,AXL,APOD,ROBO1,SERPINF1,FGFR1,PTPRG,CDON,OPHN1,PMP22,TIMP2,RORA,GLI3,SDC2
GO:0035239	tube morphogenesis	3.68228	4.2e-05	0.012726	GPC3,DCN,APOD,ROBO1,PRICKLE1,SGCD,BMPER,SERPINF1,FGFR1,SMAD3,RORA,GLI3,ZFPM2
GO:0048646	anatomical structure formation involved in morphogenesis	3.20949	4.89e-05	0.0143529	SDK1,DCN,APOD,ROBO1,PRICKLE1,BMPER,COL6A1,SERPINF1,FGFR1,CDON,OPHN1,PMP22,SMAD3,RORA,GLI3
GO:0000904	cell morphogenesis involved in differentiation	3.837	5.8e-05	0.0164876	LAMA2,S100A10,ANTXR1,CHL1,AXL,ROBO1,LAMC1,COL6A1,COL6A2,OPHN1,GLI3,SDC2
GO:0001657	ureteric bud development	11.8907	6.29e-05	0.0171744	GPC3,BMPER,FGFR1,SMAD3,GLI3
GO:0072163	mesonephric epithelium development	11.7681	6.61e-05	0.0171744	GPC3,BMPER,FGFR1,SMAD3,GLI3
GO:0072164	mesonephric tubule development	11.7681	6.61e-05	0.0171744	GPC3,BMPER,FGFR1,SMAD3,GLI3
GO:0001823	mesonephros development	11.302	8.02e-05	0.0202457	GPC3,BMPER,FGFR1,SMAD3,GLI3
GO:0045664	regulation of neuron differentiation	3.99891	8.47e-05	0.0208091	NEGR1,SDK1,ROBO1,SERPINF1,FGFR1,PTPRG,CDON,PMP22,TIMP2,GLI3,SDC2
GO:0001655	urogenital system development	5.60249	8.76e-05	0.0209482	GPC3,DCN,FBN1,BMPER,SERPINF1,FGFR1,SMAD3,GLI3
GO:0060284	regulation of cell development	3.31611	0.000122	0.0283317	NEGR1,SDK1,S100A10,FBN1,ROBO1,SERPINF1,FGFR1,PTPRG,CDON,PMP22,TIMP2,GLI3,SDC2
GO:0090287	regulation of cellular response to growth factor stimulus	6.24262	0.000128	0.0283317	GPC3,DCN,FBN1,ROBO1,BMPER,FGFR1,SMAD3
GO:0040011	locomotion	2.49581	0.000128	0.0283317	LAMA2,GPC3,DCN,CHL1,AXL,APOD,ROBO1,LAMC1,BMPER,SERPINF1,FGFR1,PTPRG,STAT5A,OPHN1,SMAD3,GLI3,TWIST2,COL1A2,SDC2
GO:0085029	extracellular matrix assembly	29.7784	0.000134	0.029021	ANTXR1,FBLN5,SMAD3
GO:0006027	glycosaminoglycan catabolic process	14.9706	0.000146	0.0309455	GPC3,DCN,LUM,SDC2
GO:0061448	connective tissue development	6.0306	0.000158	0.0326672	MGP,COL6A1,COL6A2,FGFR1,SMAD3,GLI3,LUM
GO:0002062	chondrocyte differentiation	9.59249	0.000174	0.0351357	COL6A1,COL6A2,FGFR1,SMAD3,GLI3
GO:0006026	aminoglycan catabolic process	14.0493	0.000187	0.0367323	GPC3,DCN,LUM,SDC2
GO:0070848	response to growth factor	3.63959	0.000194	0.0367323	GPC3,DCN,FBN1,ROBO1,ZFP36L2,BMPER,MEIS2,FGFR1,SMAD3,LUM,COL1A2
GO:0010631	epithelial cell migration	5.83252	0.000194	0.0367323	DCN,ROBO1,BMPER,SERPINF1,FGFR1,PTPRG,STAT5A
GO:0031175	neuron projection development	3.15736	0.000198	0.0367323	NEGR1,SDK1,LAMA2,CHL1,APOD,ROBO1,SERPINF1,FGFR1,PTPRG,OPHN1,PMP22,GLI3,SDC2
GO:0090132	epithelium migration	5.76935	0.000208	0.0375975	DCN,ROBO1,BMPER,SERPINF1,FGFR1,PTPRG,STAT5A
GO:0043542	endothelial cell migration	7.02466	0.000211	0.0375975	DCN,ROBO1,BMPER,SERPINF1,FGFR1,STAT5A
GO:0006928	movement of cell or subcellular component	2.32132	0.000218	0.0381507	LAMA2,GPC3,DCN,CHL1,AXL,APOD,ROBO1,LAMC1,SGCD,BMPER,SERPINF1,FGFR1,PTPRG,STAT5A,OPHN1,SMAD3,GLI3,TWIST2,COL1A2,SDC2
GO:0090130	tissue migration	5.64703	0.000237	0.0405704	DCN,ROBO1,BMPER,SERPINF1,FGFR1,PTPRG,STAT5A
GO:0040007	growth	3.08836	0.000246	0.0413836	GSN,GPC3,APOD,CPQ,COL6A1,CCN5,COL6A2,FGFR1,FBLN5,STAT5A,SMAD3,GLI3,ZFPM2
GO:0001667	ameboidal-type cell migration	4.79373	0.000255	0.0421277	GPC3,DCN,ROBO1,BMPER,SERPINF1,FGFR1,PTPRG,STAT5A
GO:0030162	regulation of proteolysis	3.47346	0.00029	0.0470737	GSN,GPC3,CFH,SNX9,ANTXR1,ROBO1,PRICKLE1,SERPINF1,OPHN1,TIMP2,SMAD3
GO:0048729	tissue morphogenesis	3.76114	0.0003	0.0477955	GPC3,ROBO1,PRICKLE1,COL6A1,COL6A2,FGFR1,OPHN1,SMAD3,GLI3,ZFPM2
GO:0045444	fat cell differentiation	6.5229	0.000314	0.049256	LMO3,ZFP36L2,RUNX1T1,SMAD3,RORA,ZFPM2
GO:0007167	enzyme linked receptor protein signaling pathway	3.00093	0.000325	0.0498461	GPC3,DCN,FBN1,AXL,APOD,ROBO1,BMPER,FGFR1,PTPRG,STAT5A,SMAD3,COL1A2,SDC2
GO:0010632	regulation of epithelial cell migration	6.46136	0.000331	0.0498461	DCN,BMPER,SERPINF1,FGFR1,PTPRG,STAT5A
GO:0035295	tube development	2.99185	0.000334	0.0498461	GPC3,DCN,APOD,ROBO1,PRICKLE1,SGCD,BMPER,SERPINF1,FGFR1,SMAD3,RORA,GLI3,ZFPM2
A: Benjamini-Hochberg corrected p-value (FDR<0.05).

## Sheet: Table S12
Table S12. The pathway tool WebGestalt identifies significantly (FDR<0.05) overrepresented Gene Ontology biological processes within the 79 non-age-DE SAT ASPC genes.
Gene set	Description of the biological process	Enrichment ratio	p-value	FDRA	Overlapping genes
GO:0030198	extracellular matrix organization	10.5269	1.58917e-12	1.44472e-08	TNXB,COL6A3,COL1A1,ABI3BP,FBLN1,MFAP5,SH3PXD2B,ELN,COL3A1,AEBP1,MMP2,ADAMTS5,COL12A1,COL5A2,DDR2,NID1
GO:0043062	extracellular structure organization	9.13205	1.36098e-11	6.18633e-08	TNXB,COL6A3,COL1A1,ABI3BP,FBLN1,MFAP5,SH3PXD2B,ELN,COL3A1,AEBP1,MMP2,ADAMTS5,COL12A1,COL5A2,DDR2,NID1
GO:0097435	supramolecular fiber organization	6.42098	1.98708e-10	6.02151e-07	TNXB,COL1A1,LPAR1,NOX4,SLIT2,MFAP5,SH3PXD2B,ADD3,NAV3,COL3A1,AEBP1,CXCL12,COL12A1,COL5A2,CARMIL1,PIK3R1,PRKCE,DDR2
GO:0051270	regulation of cellular component movement	5.08952	3.28572e-10	6.81635e-07	COL1A1,ANK2,LPAR1,PODN,NOX4,SLIT2,FBLN1,CCDC39,PDGFD,CXCL14,NAV3,COL3A1,CXCL12,PLPP3,CARMIL1,PIK3R1,EGFR,PRKCE,DDR2,SRGAP1,SMURF2
GO:0048870	cell motility	3.9103	4.49875e-10	6.81635e-07	DCLK1,COL1A1,LPAR1,SLIT3,PODN,NOX4,SLIT2,FBLN1,CCDC39,PDGFD,CXCL14,NAV3,COL3A1,AUTS2,CXCL12,PLPP3,CARMIL1,PIK3R1,EGFR,PRKCE,MAP1B,DDR2,SRGAP1,PALLD,SMURF2,RBFOX2
GO:0051674	localization of cell	3.9103	4.49875e-10	6.81635e-07	DCLK1,COL1A1,LPAR1,SLIT3,PODN,NOX4,SLIT2,FBLN1,CCDC39,PDGFD,CXCL14,NAV3,COL3A1,AUTS2,CXCL12,PLPP3,CARMIL1,PIK3R1,EGFR,PRKCE,MAP1B,DDR2,SRGAP1,PALLD,SMURF2,RBFOX2
GO:0016477	cell migration	4.00529	1.66458e-09	1.94246e-06	DCLK1,COL1A1,LPAR1,SLIT3,PODN,NOX4,SLIT2,PDGFD,CXCL14,NAV3,COL3A1,AUTS2,CXCL12,PLPP3,CARMIL1,PIK3R1,EGFR,PRKCE,MAP1B,DDR2,SRGAP1,PALLD,SMURF2,RBFOX2
GO:0030199	collagen fibril organization	32.6145	1.70934e-09	1.94246e-06	TNXB,COL1A1,COL3A1,AEBP1,COL12A1,COL5A2,DDR2
GO:2000145	regulation of cell motility	5.02633	3.41958e-09	3.45415e-06	COL1A1,LPAR1,PODN,NOX4,SLIT2,FBLN1,PDGFD,CXCL14,NAV3,COL3A1,CXCL12,PLPP3,CARMIL1,PIK3R1,EGFR,PRKCE,DDR2,SRGAP1,SMURF2
GO:0030334	regulation of cell migration	5.11122	7.45093e-09	6.69876e-06	COL1A1,LPAR1,PODN,NOX4,SLIT2,PDGFD,CXCL14,NAV3,COL3A1,CXCL12,PLPP3,CARMIL1,PIK3R1,EGFR,PRKCE,DDR2,SRGAP1,SMURF2
GO:0040011	locomotion	3.41533	8.10542e-09	6.69876e-06	DCLK1,COL1A1,LPAR1,SLIT3,PODN,NOX4,SLIT2,FBLN1,CCDC39,PDGFD,CXCL14,NAV3,COL3A1,AUTS2,CXCL12,PLPP3,CARMIL1,PIK3R1,EGFR,PRKCE,MAP1B,DDR2,SRGAP1,PALLD,SMURF2,RBFOX2
GO:0040012	regulation of locomotion	4.62444	1.32932e-08	1.00707e-05	COL1A1,LPAR1,PODN,NOX4,SLIT2,FBLN1,PDGFD,CXCL14,NAV3,COL3A1,CXCL12,PLPP3,CARMIL1,PIK3R1,EGFR,PRKCE,DDR2,SRGAP1,SMURF2
GO:0006928	movement of cell or subcellular component	3.13378	2.35444e-08	1.64648e-05	DCLK1,COL1A1,ANK2,LPAR1,SLIT3,PODN,NOX4,SLIT2,FBLN1,CCDC39,PDGFD,CXCL14,NAV3,COL3A1,AUTS2,CXCL12,PLPP3,CARMIL1,PIK3R1,EGFR,PRKCE,MAP1B,DDR2,SRGAP1,PALLD,SMURF2,RBFOX2
GO:0040017	positive regulation of locomotion	6.09965	5.22283e-08	3.39148e-05	COL1A1,LPAR1,NOX4,SLIT2,PDGFD,CXCL14,CXCL12,PLPP3,CARMIL1,PIK3R1,EGFR,PRKCE,DDR2,SMURF2
GO:0030335	positive regulation of cell migration	6.28796	1.17246e-07	7.10591e-05	COL1A1,LPAR1,NOX4,PDGFD,CXCL14,CXCL12,PLPP3,CARMIL1,PIK3R1,EGFR,PRKCE,DDR2,SMURF2
GO:0032989	cellular component morphogenesis	4.00899	1.28872e-07	7.32233e-05	DCLK1,UST,COL6A3,ANK2,LPAR1,SLIT3,NOX4,SLIT2,FBLN1,AUTS2,CXCL12,COL12A1,CARMIL1,PIK3R1,EGFR,RFX2,MAP1B,PALLD,RBFOX2
GO:0009887	animal organ morphogenesis	4.21912	1.39655e-07	7.46826e-05	COL6A3,PRRX1,COL1A1,SLIT3,SLIT2,CCDC39,SH3PXD2B,ELN,COL3A1,MMP2,ADAMTS5,COL12A1,COL5A2,EGFR,MEIS1,PAM,AHI1,SMURF2
GO:1902903	regulation of supramolecular fiber organization	7.63318	1.79469e-07	9.06421e-05	LPAR1,NOX4,SLIT2,SH3PXD2B,ADD3,NAV3,AEBP1,CXCL12,CARMIL1,PIK3R1,PRKCE
GO:2000147	positive regulation of cell motility	6.02012	1.93587e-07	9.26265e-05	COL1A1,LPAR1,NOX4,PDGFD,CXCL14,CXCL12,PLPP3,CARMIL1,PIK3R1,EGFR,PRKCE,DDR2,SMURF2
GO:0051272	positive regulation of cellular component movement	5.87706	2.54997e-07	0.000115909	COL1A1,LPAR1,NOX4,PDGFD,CXCL14,CXCL12,PLPP3,CARMIL1,PIK3R1,EGFR,PRKCE,DDR2,SMURF2
GO:0072359	circulatory system development	4.00529	3.02678e-07	0.000131031	BICC1,PRRX1,COL1A1,ANK2,SLIT3,NOX4,SLIT2,CCDC39,SH3PXD2B,C3,PDGFD,ELN,COL3A1,MMP2,EGFR,MEIS1,PAM,AHI1
GO:0030029	actin filament-based process	4.78954	3.79279e-07	0.000156728	TNXB,ANK2,LPAR1,NOX4,SLIT2,SH3PXD2B,ADD3,AUTS2,CXCL12,CARMIL1,PIK3R1,TRIP10,PAM,PRKCE,PALLD
GO:0030036	actin cytoskeleton organization	5.10578	4.58946e-07	0.000164675	TNXB,LPAR1,NOX4,SLIT2,SH3PXD2B,ADD3,AUTS2,CXCL12,CARMIL1,PIK3R1,TRIP10,PAM,PRKCE,PALLD
GO:0071230	cellular response to amino acid stimulus	20.4449	4.62875e-07	0.000164675	COL1A1,PDGFD,COL3A1,MMP2,COL5A2,EGFR
GO:0032970	regulation of actin filament-based process	6.93733	4.65498e-07	0.000164675	ANK2,LPAR1,NOX4,SLIT2,SH3PXD2B,ADD3,CXCL12,CARMIL1,PIK3R1,PAM,PRKCE
GO:0007010	cytoskeleton organization	3.51233	4.70965e-07	0.000164675	TNXB,ANK2,LPAR1,NOX4,SLIT2,PPL,CCDC39,SH3PXD2B,ADD3,NAV3,AUTS2,CXCL12,CARMIL1,PIK3R1,TRIP10,PAM,PRKCE,MAP1B,PALLD,STAG1
GO:0007507	heart development	5.53716	5.0219e-07	0.000169089	BICC1,ANK2,SLIT3,NOX4,SLIT2,CCDC39,SH3PXD2B,ELN,COL3A1,EGFR,MEIS1,PAM,AHI1
GO:0000902	cell morphogenesis	3.95226	8.34794e-07	0.00027104	DCLK1,UST,COL6A3,LPAR1,SLIT3,NOX4,SLIT2,FBLN1,AUTS2,CXCL12,COL12A1,CARMIL1,PIK3R1,EGFR,MAP1B,PALLD,RBFOX2
GO:0032956	regulation of actin cytoskeleton organization	7.13442	1.26038e-06	0.000395108	LPAR1,NOX4,SLIT2,SH3PXD2B,ADD3,CXCL12,CARMIL1,PIK3R1,PAM,PRKCE
GO:0110053	regulation of actin filament organization	8.21885	1.4011e-06	0.00042458	LPAR1,NOX4,SLIT2,SH3PXD2B,ADD3,CXCL12,CARMIL1,PIK3R1,PRKCE
GO:0071671	regulation of smooth muscle cell chemotaxis	114.151	1.59741e-06	0.000461136	LPAR1,SLIT2,PDGFD
GO:0051493	regulation of cytoskeleton organization	5.47923	1.62318e-06	0.000461136	LPAR1,NOX4,SLIT2,SH3PXD2B,ADD3,NAV3,CXCL12,CARMIL1,PIK3R1,PAM,PRKCE,STAG1
GO:0000904	cell morphogenesis involved in differentiation	4.4765	2.18518e-06	0.000601985	DCLK1,UST,COL6A3,SLIT3,SLIT2,FBLN1,AUTS2,CXCL12,COL12A1,CARMIL1,PIK3R1,MAP1B,PALLD,RBFOX2
GO:0072376	protein activation cascade	14.8892	3.03425e-06	0.000811305	FBLN1,C3,C1R,C1S,TFPI,SERPING1
GO:0071670	smooth muscle cell chemotaxis	85.613	4.44463e-06	0.00115446	LPAR1,SLIT2,PDGFD
GO:0043200	response to amino acid	12.2304	9.50227e-06	0.00239959	COL1A1,PDGFD,COL3A1,MMP2,COL5A2,EGFR
GO:0048675	axon extension	11.8087	1.1624e-05	0.0028142	DCLK1,SLIT3,SLIT2,AUTS2,CXCL12,MAP1B
GO:0001501	skeletal system development	4.96307	1.17632e-05	0.0028142	COL6A3,PRRX1,COL1A1,SH3PXD2B,COL3A1,AEBP1,MMP2,COL12A1,COL5A2,MEIS1,XYLT1
GO:0031589	cell-substrate adhesion	6.18889	1.40312e-05	0.00323228	COL1A1,ABI3BP,FBLN1,COL3A1,CARMIL1,PIK3R1,PRKCE,SNED1,NID1
GO:0006958	complement activation, classical pathway	26.859	1.42219e-05	0.00323228	C3,C1R,C1S,SERPING1
GO:0120036	plasma membrane bounded cell projection organization	2.91514	1.5118e-05	0.00335214	DCLK1,UST,PRRX1,LPAR1,SLIT3,SLIT2,CCDC39,NAV3,AUTS2,CXCL12,CARMIL1,PIK3R1,SPATA6,EGFR,RFX2,MAP1B,AHI1,PALLD,RBFOX2
GO:0007155	cell adhesion	3.00177	1.81289e-05	0.00392405	TNXB,COL6A3,COL1A1,ABI3BP,FBLN1,COL3A1,SRPX,CXCL12,PLPP3,COL12A1,CARMIL1,PIK3R1,EGFR,PRKCE,SNED1,DDR2,PALLD,NID1
GO:0022610	biological adhesion	2.98433	1.96156e-05	0.00414711	TNXB,COL6A3,COL1A1,ABI3BP,FBLN1,COL3A1,SRPX,CXCL12,PLPP3,COL12A1,CARMIL1,PIK3R1,EGFR,PRKCE,SNED1,DDR2,PALLD,NID1
GO:0030030	cell projection organization	2.85002	2.08008e-05	0.00429773	DCLK1,UST,PRRX1,LPAR1,SLIT3,SLIT2,CCDC39,NAV3,AUTS2,CXCL12,CARMIL1,PIK3R1,SPATA6,EGFR,RFX2,MAP1B,AHI1,PALLD,RBFOX2
GO:0051492	regulation of stress fiber assembly	14.6347	2.31021e-05	0.00466713	LPAR1,NOX4,SH3PXD2B,CARMIL1,PIK3R1
GO:0071229	cellular response to acid chemical	7.87246	2.96035e-05	0.00572607	COL1A1,PDGFD,COL3A1,MMP2,COL5A2,EGFR,PRKCE
GO:0010810	regulation of cell-substrate adhesion	7.87246	2.96035e-05	0.00572607	COL1A1,ABI3BP,FBLN1,CARMIL1,PIK3R1,PRKCE,NID1
GO:0110020	regulation of actomyosin structure organization	13.1208	3.92181e-05	0.00742775	LPAR1,NOX4,SH3PXD2B,CARMIL1,PIK3R1
GO:0051017	actin filament bundle assembly	9.25546	4.62198e-05	0.00851301	LPAR1,NOX4,SH3PXD2B,ADD3,CARMIL1,PIK3R1
GO:0007015	actin filament organization	5.29565	4.77038e-05	0.00851301	LPAR1,NOX4,SLIT2,SH3PXD2B,ADD3,CXCL12,CARMIL1,PIK3R1,PRKCE
GO:0002455	humoral immune response mediated by circulating immunoglobulin	19.8523	4.80956e-05	0.00851301	C3,C1R,C1S,SERPING1
GO:0032231	regulation of actin filament bundle assembly	12.544	4.86939e-05	0.00851301	LPAR1,NOX4,SH3PXD2B,CARMIL1,PIK3R1
GO:0030038	contractile actin filament bundle assembly	12.4077	5.13181e-05	0.00854636	LPAR1,NOX4,SH3PXD2B,CARMIL1,PIK3R1
GO:0043149	stress fiber assembly	12.4077	5.13181e-05	0.00854636	LPAR1,NOX4,SH3PXD2B,CARMIL1,PIK3R1
GO:0061572	actin filament bundle organization	9.07158	5.1705e-05	0.00854636	LPAR1,NOX4,SH3PXD2B,ADD3,CARMIL1,PIK3R1
GO:0030449	regulation of complement activation	18.6368	6.18302e-05	0.0100375	C3,C1R,C1S,SERPING1
GO:2000257	regulation of protein activation cascade	18.2641	6.6985e-05	0.0106835	C3,C1R,C1S,SERPING1
GO:1990138	neuron projection extension	8.5613	7.13556e-05	0.0111844	DCLK1,SLIT3,SLIT2,AUTS2,CXCL12,MAP1B
GO:0060216	definitive hemopoiesis	36.0476	7.42883e-05	0.0114467	MFAP5,MEIS1,RBFOX2
GO:0048812	neuron projection morphogenesis	4.03748	7.77436e-05	0.0115641	DCLK1,UST,SLIT3,SLIT2,AUTS2,CXCL12,PIK3R1,EGFR,MAP1B,PALLD,RBFOX2
GO:0051496	positive regulation of stress fiber assembly	17.5616	7.82244e-05	0.0115641	LPAR1,NOX4,SH3PXD2B,CARMIL1
GO:0048589	developmental growth	4.031	7.88665e-05	0.0115641	DCLK1,COL6A3,SLIT3,SLIT2,SH3PXD2B,AUTS2,CXCL12,COL12A1,MEIS1,MAP1B,DDR2
GO:0007596	blood coagulation	5.67208	8.03525e-05	0.011595	COL1A1,FBLN1,COL3A1,TFPI,CARMIL1,PIK3R1,SERPING1,PRKCE
GO:0050817	coagulation	5.60249	8.75625e-05	0.012438	COL1A1,FBLN1,COL3A1,TFPI,CARMIL1,PIK3R1,SERPING1,PRKCE
GO:0007599	hemostasis	5.58535	8.94466e-05	0.0125101	COL1A1,FBLN1,COL3A1,TFPI,CARMIL1,PIK3R1,SERPING1,PRKCE
GO:0045595	regulation of cell differentiation	2.55311	9.43823e-05	0.0128494	UST,PRRX1,COL1A1,LPAR1,SLIT2,FBLN1,SH3PXD2B,CXCL14,COL3A1,CXCL12,COL5A2,CARMIL1,PIK3R1,EGFR,MEIS1,MAP1B,AHI1,DDR2,RBFOX2
GO:0120039	plasma membrane bounded cell projection morphogenesis	3.94861	9.47819e-05	0.0128494	DCLK1,UST,SLIT3,SLIT2,AUTS2,CXCL12,PIK3R1,EGFR,MAP1B,PALLD,RBFOX2
GO:0048858	cell projection morphogenesis	3.94241	9.61128e-05	0.0128494	DCLK1,UST,SLIT3,SLIT2,AUTS2,CXCL12,PIK3R1,EGFR,MAP1B,PALLD,RBFOX2
GO:0042060	wound healing	4.29138	0.000102987	0.0135689	COL1A1,PPL,FBLN1,COL3A1,TFPI,CARMIL1,PIK3R1,SERPING1,EGFR,PRKCE
GO:0022029	telencephalon cell migration	15.7449	0.000120185	0.0156086	SLIT3,SLIT2,CXCL12,EGFR
GO:0032990	cell part morphogenesis	3.82822	0.000124624	0.0159572	DCLK1,UST,SLIT3,SLIT2,AUTS2,CXCL12,PIK3R1,EGFR,MAP1B,PALLD,RBFOX2
GO:0014910	regulation of smooth muscle cell migration	15.4781	0.0001285	0.016225	LPAR1,NOX4,SLIT2,PDGFD
GO:0007409	axonogenesis	4.5762	0.000145389	0.0179819	DCLK1,UST,SLIT3,SLIT2,AUTS2,CXCL12,PIK3R1,MAP1B,PALLD
GO:0021885	forebrain cell migration	14.9706	0.000146371	0.0179819	SLIT3,SLIT2,CXCL12,EGFR
GO:0032233	positive regulation of actin filament bundle assembly	14.7291	0.00015595	0.0187433	LPAR1,NOX4,SH3PXD2B,CARMIL1
GO:0048667	cell morphogenesis involved in neuron differentiation	4.07681	0.000156692	0.0187433	DCLK1,UST,SLIT3,SLIT2,AUTS2,CXCL12,PIK3R1,MAP1B,PALLD,RBFOX2
GO:2000146	negative regulation of cell motility	5.98543	0.000165601	0.0195516	PODN,SLIT2,FBLN1,NAV3,COL3A1,CXCL12,SRGAP1
GO:0003180	aortic valve morphogenesis	27.3962	0.000173032	0.0201671	SLIT3,SLIT2,ELN
GO:0051414	response to cortisol	91.3205	0.000187635	0.0213224	SLIT3,SLIT2
GO:0044691	tooth eruption	91.3205	0.000187635	0.0213224	COL1A1,ADAMTS5
GO:0048666	neuron development	2.99271	0.000190394	0.0213687	DCLK1,UST,PRRX1,LPAR1,SLIT3,SLIT2,AUTS2,CXCL12,PIK3R1,EGFR,MAP1B,AHI1,PALLD,RBFOX2
GO:0031175	neuron projection development	3.15736	0.000197985	0.021779	DCLK1,UST,PRRX1,LPAR1,SLIT3,SLIT2,AUTS2,CXCL12,PIK3R1,EGFR,MAP1B,PALLD,RBFOX2
GO:0014909	smooth muscle cell migration	13.8364	0.000198841	0.021779	LPAR1,NOX4,SLIT2,PDGFD
GO:1902905	positive regulation of supramolecular fiber organization	6.95334	0.000222879	0.0235948	LPAR1,NOX4,SH3PXD2B,NAV3,CARMIL1,PRKCE
GO:0002920	regulation of humoral immune response	13.4295	0.000223204	0.0235948	C3,C1R,C1S,SERPING1
GO:0006956	complement activation	13.4295	0.000223204	0.0235948	C3,C1R,C1S,SERPING1
GO:0042698	ovulation cycle	13.2349	0.00023616	0.0246773	SLIT3,SLIT2,EGFR,PAM
GO:0072378	blood coagulation, fibrin clot formation	24.4609	0.000244145	0.0248302	FBLN1,TFPI,SERPING1
GO:0003176	aortic valve development	24.4609	0.000244145	0.0248302	SLIT3,SLIT2,ELN
GO:0040007	growth	3.08836	0.000245816	0.0248302	DCLK1,COL6A3,SLIT3,SLIT2,SH3PXD2B,IGFBP6,AUTS2,CXCL12,COL12A1,EGFR,MEIS1,MAP1B,DDR2
GO:0050878	regulation of body fluid levels	4.25406	0.000250528	0.025028	COL1A1,FBLN1,COL3A1,TFPI,CARMIL1,PIK3R1,SERPING1,PAM,PRKCE
GO:0050921	positive regulation of chemotaxis	8.78082	0.000262615	0.0259504	LPAR1,SLIT2,PDGFD,CXCL14,CXCL12
GO:0061564	axon development	4.19329	0.000278591	0.0265773	DCLK1,UST,SLIT3,SLIT2,AUTS2,CXCL12,PIK3R1,MAP1B,PALLD
GO:0001957	intramembranous ossification	76.1005	0.000280654	0.0265773	COL1A1,MMP2
GO:0036072	direct ossification	76.1005	0.000280654	0.0265773	COL1A1,MMP2
GO:0070100	negative regulation of chemokine-mediated signaling pathway	76.1005	0.000280654	0.0265773	SLIT3,SLIT2
GO:0009612	response to mechanical stimulus	6.61743	0.000290937	0.0270956	COL1A1,PPL,USP53,COL3A1,CXCL12,EGFR
GO:0032103	positive regulation of response to external stimulus	5.4543	0.000292087	0.0270956	LPAR1,SLIT2,C3,PDGFD,CXCL14,CXCL12,EGFR
GO:0060348	bone development	6.58562	0.000298552	0.0274155	COL6A3,COL1A1,SH3PXD2B,COL12A1,MEIS1,XYLT1
GO:0022008	neurogenesis	2.50234	0.000306713	0.0278833	DCLK1,UST,PRRX1,LPAR1,SLIT3,SLIT2,NAV3,COL3A1,AUTS2,CXCL12,PIK3R1,EGFR,MEIS1,MAP1B,AHI1,PALLD,RBFOX2
GO:0007167	enzyme linked receptor protein signaling pathway	3.00093	0.000324832	0.0292381	COL1A1,PDGFD,COL3A1,CBLB,DNM1,MMP2,FSTL1,PIK3R1,EGFR,AHI1,DDR2,SMURF2,RBFOX2
GO:0048588	developmental cell growth	6.43102	0.000339006	0.0300461	DCLK1,SLIT3,SLIT2,AUTS2,CXCL12,MAP1B
GO:0022617	extracellular matrix disassembly	12.0159	0.000342479	0.0300461	SH3PXD2B,MMP2,ADAMTS5,DDR2
GO:0051271	negative regulation of cellular component movement	5.30933	0.000343724	0.0300461	PODN,SLIT2,FBLN1,NAV3,COL3A1,CXCL12,SRGAP1
GO:0051495	positive regulation of cytoskeleton organization	6.31248	0.000374366	0.032413	LPAR1,NOX4,SH3PXD2B,NAV3,CARMIL1,PRKCE
GO:0035385	Roundabout signaling pathway	65.229	0.000391801	0.0332884	SLIT3,SLIT2
GO:0001554	luteolysis	65.229	0.000391801	0.0332884	SLIT3,SLIT2
GO:0014812	muscle cell migration	11.5596	0.000397134	0.0334291	LPAR1,NOX4,SLIT2,PDGFD
GO:0009719	response to endogenous stimulus	2.43331	0.000425803	0.0354183	COL1A1,SLIT3,NOX4,SLIT2,PDGFD,COL3A1,TFPI,MMP2,FSTL1,CXCL12,COL5A2,PIK3R1,EGFR,PAM,PRKCE,SMURF2,RBFOX2
GO:2000026	regulation of multicellular organismal development	2.27344	0.000428558	0.0354183	UST,PRRX1,COL1A1,LPAR1,SLIT2,SH3PXD2B,C3,PDGFD,COL3A1,CXCL12,COL5A2,PIK3R1,EGFR,MEIS1,MAP1B,AHI1,DDR2,SMURF2,RBFOX2
GO:0060322	head development	3.31308	0.00043331	0.0354885	DCLK1,COL1A1,LPAR1,SLIT3,SLIT2,COL3A1,MMP2,CXCL12,EGFR,AHI1,RBFOX2
GO:0040013	negative regulation of locomotion	5.08952	0.000443069	0.0359638	PODN,SLIT2,FBLN1,NAV3,COL3A1,CXCL12,SRGAP1
GO:0060560	developmental growth involved in morphogenesis	6.08804	0.000453722	0.0365025	DCLK1,SLIT3,SLIT2,AUTS2,CXCL12,MAP1B
GO:0048699	generation of neurons	2.51226	0.000458309	0.0365481	DCLK1,UST,PRRX1,LPAR1,SLIT3,SLIT2,COL3A1,AUTS2,CXCL12,PIK3R1,EGFR,MEIS1,MAP1B,AHI1,PALLD,RBFOX2
GO:0009611	response to wounding	3.5561	0.000466537	0.0368808	COL1A1,PPL,FBLN1,COL3A1,TFPI,CARMIL1,PIK3R1,SERPING1,EGFR,PRKCE
GO:0014911	positive regulation of smooth muscle cell migration	19.5687	0.00047716	0.0371284	LPAR1,NOX4,PDGFD
GO:0009888	tissue development	2.25336	0.000479312	0.0371284	COL6A3,PRRX1,COL1A1,NOX4,SLIT2,PPL,CCDC39,SH3PXD2B,PDGFD,COL3A1,MMP2,COL12A1,COL5A2,EGFR,MEIS1,AHI1,DDR2,PALLD,SMURF2
GO:0030182	neuron differentiation	2.60816	0.000481922	0.0371284	DCLK1,UST,PRRX1,LPAR1,SLIT3,SLIT2,AUTS2,CXCL12,PIK3R1,EGFR,MEIS1,MAP1B,AHI1,PALLD,RBFOX2
GO:0032101	regulation of response to external stimulus	3.25722	0.000499922	0.0381915	LPAR1,SLIT2,C3,PDGFD,C1R,CXCL14,C1S,TFPI,CXCL12,SERPING1,EGFR
GO:1905314	semi-lunar valve development	19.0251	0.000518907	0.0389614	SLIT3,SLIT2,ELN
GO:0022028	tangential migration from the subventricular zone to the olfactory bulb	57.0753	0.000520919	0.0389614	SLIT3,SLIT2
GO:0001764	neuron migration	7.55965	0.000522857	0.0389614	DCLK1,COL3A1,AUTS2,CXCL12,MAP1B
GO:0048705	skeletal system morphogenesis	5.85388	0.000558091	0.0409403	COL6A3,PRRX1,COL1A1,SH3PXD2B,MMP2,COL12A1
GO:0048846	axon extension involved in axon guidance	18.5109	0.000562923	0.0409403	SLIT3,SLIT2,CXCL12
GO:1902284	neuron projection extension involved in neuron projection guidance	18.5109	0.000562923	0.0409403	SLIT3,SLIT2,CXCL12
GO:0001101	response to acid chemical	4.81358	0.000617249	0.044535	COL1A1,PDGFD,COL3A1,MMP2,COL5A2,EGFR,PRKCE
GO:0071495	cellular response to endogenous stimulus	2.54233	0.000630283	0.0451173	COL1A1,SLIT3,NOX4,SLIT2,PDGFD,COL3A1,TFPI,MMP2,FSTL1,COL5A2,PIK3R1,EGFR,PRKCE,SMURF2,RBFOX2
GO:0051130	positive regulation of cellular component organization	2.65687	0.00063846	0.0453456	LPAR1,NOX4,SLIT2,SH3PXD2B,C3,NAV3,DNM1,AUTS2,CXCL12,CARMIL1,PRKCE,MAP1B,AHI1,DDR2
GO:0070099	regulation of chemokine-mediated signaling pathway	50.7336	0.000667854	0.0467036	SLIT3,SLIT2
GO:0021891	olfactory bulb interneuron development	50.7336	0.000667854	0.0467036	SLIT3,SLIT2
GO:0070482	response to oxygen levels	4.74216	0.000674217	0.0467886	COL1A1,LPAR1,NOX4,MMP2,CXCL12,PAM,PRKCE
GO:0071417	cellular response to organonitrogen compound	3.70218	0.000687382	0.0473408	COL1A1,NOX4,SLIT2,PDGFD,COL3A1,MMP2,COL5A2,PIK3R1,EGFR
GO:0007169	transmembrane receptor protein tyrosine kinase signaling pathway	3.37724	0.000696693	0.0476213	COL1A1,PDGFD,CBLB,DNM1,MMP2,PIK3R1,EGFR,AHI1,DDR2,RBFOX2
GO:0002673	regulation of acute inflammatory response	9.92615	0.000707587	0.048005	C3,C1R,C1S,SERPING1
A: Benjamini-Hochberg corrected p-value (FDR<0.05).

## Sheet: Table S13
Table S13. Significant correlations (FDR<0.05) between the expression of the 76 age-DE SAT ASPC genes and cardiometabolic phenotypes using subcutaneous adipose bulk RNA-seq data from METSIM (n=335).
TraitA	Gene name	log2FCB	p-valueC	Adjusted p-valueD
BMI	CCN5	0.37559	1.53957e-22	1.17007e-20
BMI	ANTXR2	-0.158426	8.66744e-22	3.29363e-20
BMI	CCDC80	0.146933	3.44914e-18	8.73781e-17
BMI	CHL1	-0.135136	3.52595e-17	5.56451e-16
BMI	MEIS2	-0.111008	3.66087e-17	5.56451e-16
BMI	STAT5A	-0.152774	1.41048e-16	1.7866e-15
BMI	COL6A1	0.122696	3.4806e-15	3.77894e-14
BMI	PTPN13	-0.107151	1.36716e-14	1.2988e-13
BMI	PLAC9	0.179115	3.72968e-14	3.14951e-13
BMI	ROBO1	-0.0914725	1.74095e-12	1.32312e-11
BMI	COL6A2	0.136637	2.32332e-12	1.6052e-11
BMI	GLI3	-0.0995149	1.60366e-10	1.01565e-09
BMI	ZFPM2	-0.081956	1.93345e-10	1.13032e-09
BMI	CFH	0.133916	3.21874e-10	1.74732e-09
BMI	MGP	0.136065	4.22125e-10	2.13877e-09
BMI	PLAGL1	-0.119592	7.51745e-10	3.57079e-09
BMI	TIMP2	0.0677633	4.93129e-09	2.20458e-08
BMI	ST3GAL5	0.123272	1.0451e-08	4.41263e-08
BMI	FGFR1	-0.059806	1.37446e-08	5.49783e-08
BMI	PMP22	-0.054397	8.32952e-08	3.16522e-07
BMI	SDC2	-0.0616846	1.20049e-07	4.21065e-07
BMI	CDON	-0.0790705	1.23698e-07	4.21065e-07
BMI	TWIST2	-0.0873712	1.27428e-07	4.21065e-07
BMI	SDK1	-0.131869	2.86703e-07	9.07893e-07
BMI	ZFHX4	-0.0676424	2.02173e-06	6.14605e-06
BMI	PTPRG	-0.0641462	3.56063e-06	1.0408e-05
BMI	KCND2	0.124981	3.19934e-05	9.00556e-05
BMI	SVEP1	0.0809094	3.95743e-05	0.000107416
BMI	LUM	0.0749853	0.000112821	0.000295668
BMI	GPC3	-0.0617124	0.000292233	0.000740323
BMI	LAMC1	-0.0405166	0.000309237	0.00075813
BMI	ZNF521	-0.0371371	0.000455852	0.00108265
BMI	GULP1	-0.0652526	0.000642731	0.00148023
BMI	STAT6	0.0644657	0.000847345	0.00189407
BMI	KCNT2	0.0973868	0.000935943	0.00203233
BMI	ANTXR1	0.0413988	0.00100043	0.00211201
BMI	APOD	-0.0603972	0.00191239	0.00392816
BMI	MRC2	-0.0511112	0.00232822	0.00465644
BMI	BMPER	0.0789904	0.00255687	0.00498261
BMI	S100A10	0.0534205	0.00294721	0.0055997
BMI	RUNX1T1	-0.034928	0.00543029	0.0100659
BMI	ZFP36L2	0.050035	0.00587385	0.0106289
BMI	LAMA2	-0.0497015	0.00793301	0.0140211
BMI	ABCA8	-0.042967	0.0103446	0.017868
BMI	RP11-138I17.1	0.0816227	0.0141023	0.0233153
BMI	LPP	-0.0292657	0.0144007	0.0233153
BMI	NOVA1	-0.0337449	0.0144187	0.0233153
BMI	AXL	-0.0383979	0.0164044	0.0259736
BMI	GSN	-0.0311449	0.0222749	0.0345488
BMI	FBLN2	0.0425858	0.0231918	0.0352515
BMI	PRICKLE1	-0.0360426	0.03349	0.0499066
WHRadjBMI	STAT5A	-0.134495	2.41055e-12	1.83202e-10
WHRadjBMI	ANTXR2	-0.0930268	9.7033e-08	3.68725e-06
WHRadjBMI	RORA	-0.124864	1.47294e-06	3.50705e-05
WHRadjBMI	CFH	0.102569	1.84582e-06	3.50705e-05
WHRadjBMI	CCN5	0.181739	2.43467e-06	3.7007e-05
WHRadjBMI	MEIS2	-0.0596444	1.3179e-05	0.000166934
WHRadjBMI	GLI3	-0.0597868	0.000190368	0.00206686
WHRadjBMI	SDC2	-0.0412743	0.000415042	0.0032596
WHRadjBMI	MGP	0.0776554	0.000415359	0.0032596
WHRadjBMI	STAT6	-0.0690191	0.000428894	0.0032596
WHRadjBMI	SVEP1	0.0686908	0.000482531	0.00333385
WHRadjBMI	ZFP36L2	-0.0619553	0.000679739	0.00430501
WHRadjBMI	OPHN1	-0.0480127	0.000815711	0.00476877
WHRadjBMI	CCDC80	0.0561633	0.00117336	0.00636968
WHRadjBMI	SMAD3	-0.0446145	0.00129555	0.00656414
WHRadjBMI	COL6A2	0.0604541	0.00251117	0.0113367
WHRadjBMI	COL6A1	0.0489562	0.00253583	0.0113367
WHRadjBMI	PMP22	-0.0302299	0.00321522	0.013068
WHRadjBMI	KCNT2	0.0842343	0.003267	0.013068
WHRadjBMI	LPP	-0.0349708	0.00376631	0.014312
WHRadjBMI	KCND2	0.086612	0.00419698	0.0151891
WHRadjBMI	PRICKLE1	-0.0452002	0.0080921	0.0279545
WHRadjBMI	ZFPM2	-0.034181	0.0100598	0.0332409
WHRadjBMI	FGFR1	-0.0267484	0.0133821	0.0423767
WHR	STAT5A	-0.179234	2.10916e-22	1.60296e-20
WHR	ANTXR2	-0.156059	5.60176e-21	2.12867e-19
WHR	CCN5	0.353855	2.77703e-20	7.03515e-19
WHR	MEIS2	-0.106084	6.54258e-16	1.24309e-14
WHR	CCDC80	0.123999	3.66635e-13	5.57286e-12
WHR	CFH	0.153754	5.64027e-13	7.14435e-12
WHR	COL6A1	0.107018	1.50461e-11	1.63358e-10
WHR	COL6A2	0.126584	1.42567e-10	1.35438e-09
WHR	GLI3	-0.0954983	7.91083e-10	6.68026e-09
WHR	PLAC9	0.14633	1.01902e-09	7.74455e-09
WHR	MGP	0.132263	1.33646e-09	9.23369e-09
WHR	CHL1	-0.0944006	4.33915e-09	2.74813e-08
WHR	PTPN13	-0.0822647	6.23015e-09	3.64224e-08
WHR	SDC2	-0.0663235	8.16033e-09	4.4299e-08
WHR	ZFPM2	-0.0724784	2.03331e-08	1.03021e-07
WHR	FGFR1	-0.0562148	1.12375e-07	5.18459e-07
WHR	PMP22	-0.0531793	1.15971e-07	5.18459e-07
WHR	ROBO1	-0.0681793	1.52494e-07	6.43862e-07
WHR	SVEP1	0.0957738	1.16893e-06	4.67571e-06
WHR	PLAGL1	-0.0953647	1.41627e-06	5.38183e-06
WHR	CDON	-0.0681917	5.2369e-06	1.89526e-05
WHR	KCND2	0.129215	1.66431e-05	5.74944e-05
WHR	KCNT2	0.120306	3.37458e-05	0.000111508
WHR	TWIST2	-0.0679514	3.66011e-05	0.000115904
WHR	ZFHX4	-0.0552486	9.72917e-05	0.000295767
WHR	PTPRG	-0.0512115	0.000227056	0.000663701
WHR	SDK1	-0.0947956	0.000262123	0.000737829
WHR	ANTXR1	0.0440005	0.000460099	0.00124884
WHR	ST3GAL5	0.0744267	0.000987421	0.00258772
WHR	LAMC1	-0.0366181	0.00105799	0.00268023
WHR	TIMP2	0.0384988	0.00115765	0.00283812
WHR	LPP	-0.0392041	0.00121265	0.00288003
WHR	ZNF521	-0.032817	0.00205636	0.00473586
WHR	LUM	0.057744	0.00297281	0.00664511
WHR	GPC3	-0.048546	0.00426189	0.00925439
WHR	BMPER	0.0745111	0.00460376	0.00971904
WHR	OPHN1	-0.0401707	0.00540703	0.0111063
WHR	FBLN2	0.0517462	0.00581832	0.0116366
WHR	PRICKLE1	-0.0448674	0.0086068	0.0167722
WHR	AXL	-0.0412933	0.00925363	0.0175819
WHR	MRC2	-0.0413353	0.0133825	0.0248066
WHR	RORA	-0.0655476	0.0153752	0.0278218
WHR	RUNX1T1	-0.0296492	0.0182699	0.032291
WHR	GSN	-0.0306938	0.0240111	0.0414737
WHR	GULP1	-0.0420588	0.0295748	0.0499486
Matsuda index	CCDC80	-0.186296	1.38017e-29	1.04893e-27
Matsuda index	STAT5A	0.178739	1.12134e-22	4.26108e-21
Matsuda index	CCN5	-0.364405	7.10964e-20	1.80111e-18
Matsuda index	GLI3	0.132546	8.63725e-18	1.64108e-16
Matsuda index	ANTXR2	0.144903	1.1334e-17	1.72277e-16
Matsuda index	COL6A1	-0.131383	3.00448e-16	3.80567e-15
Matsuda index	MGP	-0.166865	1.83304e-14	1.99016e-13
Matsuda index	COL6A2	-0.147013	7.54498e-14	6.93724e-13
Matsuda index	MEIS2	0.0984538	8.21515e-14	6.93724e-13
Matsuda index	CFH	-0.15989	1.29725e-13	9.85909e-13
Matsuda index	PLAGL1	0.132425	1.20261e-11	8.30894e-11
Matsuda index	CHL1	0.107584	1.02135e-10	6.46853e-10
Matsuda index	PTPN13	0.0864907	1.08341e-09	6.33379e-09
Matsuda index	PMP22	0.0575158	5.86815e-09	3.18557e-08
Matsuda index	SDK1	0.148152	1.60219e-08	8.11775e-08
Matsuda index	SDC2	0.0618757	4.52226e-08	2.14807e-07
Matsuda index	KCND2	-0.159769	5.34334e-08	2.38879e-07
Matsuda index	PLAC9	-0.123599	2.87595e-07	1.21429e-06
Matsuda index	TIMP2	-0.0590975	6.36396e-07	2.54559e-06
Matsuda index	FBLN2	-0.0891784	1.84436e-06	7.00857e-06
Matsuda index	ROBO1	0.0611828	3.27847e-06	1.18649e-05
Matsuda index	TWIST2	0.0769585	3.49331e-06	1.20678e-05
Matsuda index	CDON	0.0693195	7.01005e-06	2.31636e-05
Matsuda index	BMPER	-0.121733	7.97871e-06	2.52659e-05
Matsuda index	GULP1	0.0851692	1.03245e-05	3.13865e-05
Matsuda index	AXL	0.0701929	1.63568e-05	4.78122e-05
Matsuda index	ZFPM2	0.0552644	1.94392e-05	5.47177e-05
Matsuda index	SVEP1	-0.0864493	2.33127e-05	6.32773e-05
Matsuda index	ZFHX4	0.0583905	3.98285e-05	0.000104378
Matsuda index	GPC3	0.0662711	7.45129e-05	0.000188766
Matsuda index	PTPRG	0.0519429	9.40489e-05	0.000230571
Matsuda index	OPHN1	0.0509175	0.000196707	0.000467178
Matsuda index	PRICKLE1	0.0625844	0.000207704	0.000478349
Matsuda index	LPP	0.0387078	0.000488437	0.0010918
Matsuda index	PARD3B	-0.0500918	0.000539223	0.00117088
Matsuda index	ST3GAL5	-0.0673631	0.000607111	0.00128168
Matsuda index	SMAD3	0.0417375	0.000785039	0.00161251
Matsuda index	NEGR1	0.0438804	0.000917504	0.00183501
Matsuda index	ANTXR1	-0.0413335	0.00101499	0.00197793
Matsuda index	KCNT2	-0.0960034	0.00137459	0.00261172
Matsuda index	LAMC1	0.033259	0.00178001	0.00329953
Matsuda index	APOD	0.0595248	0.00234501	0.00424334
Matsuda index	RUNX1T1	0.0373396	0.0024352	0.00430408
Matsuda index	ZNF521	0.0300418	0.00346903	0.00599196
Matsuda index	LUM	-0.0539167	0.00540715	0.00913208
Matsuda index	SERPINF1	-0.0399333	0.0086443	0.0142819
Matsuda index	MXRA8	-0.0252608	0.0098174	0.0158749
Matsuda index	RORA	0.0595437	0.0100994	0.0159908
Matsuda index	FGFR1	0.0266364	0.0115969	0.017987
Matsuda index	LINC02511	-0.0840192	0.0128447	0.0195239
Matsuda index	LMO3	0.0605907	0.0185848	0.027695
Matsuda index	CAB39L	0.0568982	0.022337	0.0326464
Matsuda index	REV3L	0.0351507	0.0262355	0.0376208
Matsuda index	ZBTB20	0.0582614	0.0322279	0.0453577
Fasting insulin	CCDC80	0.180703	3.64299e-27	2.76867e-25
Fasting insulin	STAT5A	-0.163685	3.0169e-18	1.14642e-16
Fasting insulin	CCN5	0.330324	2.60898e-17	6.6094e-16
Fasting insulin	COL6A1	0.131231	1.22935e-16	2.33576e-15
Fasting insulin	ANTXR2	-0.138246	2.45654e-15	3.73394e-14
Fasting insulin	GLI3	-0.125155	3.12811e-15	3.96228e-14
Fasting insulin	COL6A2	0.147478	3.39207e-14	3.68282e-13
Fasting insulin	MGP	0.156162	9.70439e-13	8.27422e-12
Fasting insulin	MEIS2	-0.0988676	9.79842e-13	8.27422e-12
Fasting insulin	CHL1	-0.110841	2.79586e-11	2.09652e-10
Fasting insulin	CFH	0.142204	3.03443e-11	2.09652e-10
Fasting insulin	PTPN13	-0.0902258	4.99869e-10	3.16583e-09
Fasting insulin	PLAGL1	-0.120073	2.97813e-09	1.74106e-08
Fasting insulin	PMP22	-0.0583301	1.32339e-08	7.18411e-08
Fasting insulin	SDK1	-0.14425	3.75375e-08	1.9019e-07
Fasting insulin	SDC2	-0.0629372	5.16754e-08	2.45458e-07
Fasting insulin	KCND2	0.146575	4.89642e-07	2.18899e-06
Fasting insulin	CDON	-0.0755904	7.45549e-07	3.14787e-06
Fasting insulin	BMPER	0.131092	9.91384e-07	3.96554e-06
Fasting insulin	PLAC9	0.111418	2.88485e-06	1.09624e-05
Fasting insulin	GPC3	-0.0780936	4.20218e-06	1.52079e-05
Fasting insulin	ROBO1	-0.0610361	5.55393e-06	1.91863e-05
Fasting insulin	ZFHX4	-0.0662829	7.90788e-06	2.61304e-05
Fasting insulin	TIMP2	0.0509576	8.84832e-06	2.80197e-05
Fasting insulin	FBLN2	0.0819496	1.43141e-05	4.35147e-05
Fasting insulin	GULP1	-0.0846859	1.58036e-05	4.61952e-05
Fasting insulin	TWIST2	-0.0735898	2.36598e-05	6.65979e-05
Fasting insulin	ZFPM2	-0.0549867	3.1954e-05	8.67324e-05
Fasting insulin	ST3GAL5	0.0787676	3.32639e-05	8.71743e-05
Fasting insulin	AXL	-0.0661032	3.84845e-05	9.74941e-05
Fasting insulin	SVEP1	0.0834497	4.08748e-05	0.000100209
Fasting insulin	NEGR1	-0.051522	8.38006e-05	0.000199026
Fasting insulin	PTPRG	-0.0510056	0.000255617	0.000588695
Fasting insulin	APOD	-0.0660576	0.000615756	0.0013764
Fasting insulin	OPHN1	-0.0456416	0.00107586	0.00233616
Fasting insulin	SMAD3	-0.0402955	0.00112059	0.00236568
Fasting insulin	CAB39L	-0.0764158	0.00160607	0.00329896
Fasting insulin	ZNF521	-0.0323335	0.00251362	0.00502724
Fasting insulin	LAMC1	-0.0331374	0.0027587	0.00537593
Fasting insulin	ANTXR1	0.0372886	0.00286718	0.00544764
Fasting insulin	LPP	-0.0345232	0.00308513	0.00571877
Fasting insulin	PARD3B	0.0423816	0.00365766	0.00661863
Fasting insulin	LMO3	-0.0736079	0.00375849	0.00664292
Fasting insulin	PRICKLE1	-0.0497421	0.00392056	0.00677187
Fasting insulin	RUNX1T1	-0.034271	0.00616185	0.0102891
Fasting insulin	SERPINF1	0.0431387	0.00622762	0.0102891
Fasting insulin	MXRA8	0.0267853	0.00852224	0.0137806
Fasting insulin	KCNT2	0.0782642	0.00933118	0.0147744
Fasting insulin	LUM	0.0483703	0.0119605	0.018551
Fasting insulin	ZFP36L2	0.038699	0.0139249	0.0211659
Fasting insulin	FGFR1	-0.0267447	0.0160578	0.0239293
HOMAIR index	CCDC80	0.177682	2.49227e-26	1.89413e-24
HOMAIR index	STAT5A	-0.161402	1.10383e-17	4.19456e-16
HOMAIR index	COL6A1	0.131896	7.94199e-17	2.01197e-15
HOMAIR index	CCN5	0.317962	5.32291e-16	1.01135e-14
HOMAIR index	ANTXR2	-0.136565	5.37799e-15	8.17454e-14
HOMAIR index	COL6A2	0.148638	1.85517e-14	2.34989e-13
HOMAIR index	GLI3	-0.120361	3.90983e-14	4.24496e-13
HOMAIR index	MEIS2	-0.0993464	6.40695e-13	6.0866e-12
HOMAIR index	MGP	0.15406	1.82497e-12	1.54109e-11
HOMAIR index	CFH	0.141997	3.26379e-11	2.48048e-10
HOMAIR index	CHL1	-0.109222	5.60406e-11	3.8719e-10
HOMAIR index	PLAGL1	-0.123079	9.94488e-10	6.29843e-09
HOMAIR index	PTPN13	-0.0880708	1.24053e-09	7.25232e-09
HOMAIR index	PMP22	-0.0572925	2.36568e-08	1.28422e-07
HOMAIR index	SDC2	-0.0615021	9.91625e-08	5.02423e-07
HOMAIR index	SDK1	-0.136618	2.21684e-07	1.053e-06
HOMAIR index	BMPER	0.130505	9.98859e-07	4.46549e-06
HOMAIR index	CDON	-0.073486	1.46454e-06	5.97151e-06
HOMAIR index	KCND2	0.140342	1.49288e-06	5.97151e-06
HOMAIR index	TIMP2	0.0533587	3.05326e-06	1.16024e-05
HOMAIR index	PLAC9	0.110757	3.32263e-06	1.20248e-05
HOMAIR index	GPC3	-0.0784502	3.64775e-06	1.26013e-05
HOMAIR index	ZFHX4	-0.0672717	5.65143e-06	1.86743e-05
HOMAIR index	ROBO1	-0.06022	7.07376e-06	2.24003e-05
HOMAIR index	FBLN2	0.0800003	2.32107e-05	7.05606e-05
HOMAIR index	TWIST2	-0.0719988	3.36995e-05	9.85062e-05
HOMAIR index	SVEP1	0.0838562	3.84462e-05	0.000108219
HOMAIR index	ZFPM2	-0.0540734	4.28296e-05	0.000116252
HOMAIR index	ST3GAL5	0.0771199	4.84804e-05	0.000125442
HOMAIR index	AXL	-0.0652135	4.95167e-05	0.000125442
HOMAIR index	GULP1	-0.0791298	5.65091e-05	0.000138538
HOMAIR index	NEGR1	-0.0515655	7.89176e-05	0.000187429
HOMAIR index	PTPRG	-0.0497839	0.000369151	0.000850167
HOMAIR index	APOD	-0.0672749	0.000484151	0.00108222
HOMAIR index	OPHN1	-0.0454693	0.00110783	0.00240558
HOMAIR index	SMAD3	-0.0399053	0.00127031	0.00268176
HOMAIR index	ZNF521	-0.0342454	0.00133947	0.00275134
HOMAIR index	ANTXR1	0.0394258	0.00160678	0.00321356
HOMAIR index	PARD3B	0.0434705	0.00291256	0.00559745
HOMAIR index	LAMC1	-0.0329282	0.00297963	0.00559745
HOMAIR index	LPP	-0.0345564	0.00301968	0.00559745
HOMAIR index	PRICKLE1	-0.0505849	0.00335977	0.00607959
HOMAIR index	LMO3	-0.0734108	0.00401097	0.00708915
HOMAIR index	CAB39L	-0.0689732	0.00449474	0.00776364
HOMAIR index	RUNX1T1	-0.0344206	0.00586987	0.00991356
HOMAIR index	SERPINF1	0.0427463	0.00665162	0.0109896
HOMAIR index	ZFP36L2	0.0406089	0.00972309	0.0157224
HOMAIR index	MXRA8	0.0258334	0.0111095	0.01759
HOMAIR index	KCNT2	0.0758074	0.0114814	0.0178078
HOMAIR index	LUM	0.0471582	0.013727	0.0208651
HOMAIR index	FGFR1	-0.0251511	0.0235739	0.0351297
Fasting glucose	CCDC80	0.0631083	0.000385477	0.0195126
Fasting glucose	PLAGL1	-0.0703233	0.000513488	0.0195126
Fasting glucose	TIMP2	0.0376448	0.00112763	0.0285666
Fasting glucose	COL6A2	0.0607457	0.00224389	0.042634
Systolic BP	MGP	0.13171	1.28724e-09	9.783e-08
Systolic BP	GLI3	-0.0709685	8.60267e-06	0.000326902
Systolic BP	CCDC80	0.0696198	7.35147e-05	0.00175824
Systolic BP	STAT5A	-0.0781349	9.25392e-05	0.00175824
Systolic BP	AXL	-0.0574391	0.000313738	0.00476882
Systolic BP	PMP22	-0.0363943	0.000431106	0.00546068
Systolic BP	MEIS2	-0.0447932	0.00135528	0.0141653
Systolic BP	CFH	0.0688388	0.00149109	0.0141653
Systolic BP	KCND2	0.0925182	0.00187152	0.0157913
Systolic BP	COL6A1	0.0501569	0.00207781	0.0157913
Systolic BP	LUM	0.0569505	0.00339368	0.0234472
Systolic BP	PLAGL1	-0.0595783	0.00384512	0.0243525
Systolic BP	FBLN2	0.0507725	0.00643327	0.0376099
ALT	STAT5A	-0.127851	5.26412e-11	4.00073e-09
ALT	CCN5	0.20112	1.60444e-07	6.09686e-06
ALT	GLI3	-0.0726909	4.05993e-06	0.000102852
ALT	ANTXR2	-0.078121	1.11048e-05	0.000208664
ALT	CCDC80	0.0738182	1.67086e-05	0.000208664
ALT	PMP22	-0.0438109	1.7135e-05	0.000208664
ALT	ZFPM2	-0.0556506	2.14852e-05	0.000208664
ALT	LAMC1	-0.0477133	2.19646e-05	0.000208664
ALT	CHL1	-0.0662007	4.94602e-05	0.000417664
ALT	AXL	-0.0626436	6.72973e-05	0.000511459
ALT	CFH	0.0803421	0.000183264	0.00126619
ALT	SDK1	-0.0973279	0.000210565	0.00133358
ALT	PTPRG	-0.0514583	0.000234855	0.001373
ALT	MGP	0.0785624	0.000312539	0.00166039
ALT	ST3GAL5	0.0795052	0.000327709	0.00166039
ALT	SDC2	-0.0408303	0.000419248	0.00199143
ALT	COL6A2	0.0676219	0.000502985	0.00224864
ALT	COL6A1	0.0538793	0.00067986	0.00287052
ALT	MEIS2	-0.0465057	0.000779346	0.00311738
ALT	ROBO1	-0.0362454	0.00628172	0.0233575
ALT	ZNF521	-0.0294393	0.00645404	0.0233575
ALT	KCNT2	0.0761831	0.00856805	0.0295987
ALT	PLAC9	0.0610232	0.00924714	0.0305558
ALT	KAZN	-0.0453244	0.0154795	0.0477883
ALT	MXRA8	0.0250217	0.0157198	0.0477883
Total triglycerides	STAT5A	-0.132262	1.01567e-11	7.71906e-10
Total triglycerides	MEIS2	-0.0906666	2.35156e-11	8.93594e-10
Total triglycerides	CCDC80	0.099893	3.70078e-09	9.37531e-08
Total triglycerides	ANTXR2	-0.101371	8.43452e-09	1.60256e-07
Total triglycerides	GLI3	-0.089217	1.16802e-08	1.77539e-07
Total triglycerides	ST3GAL5	0.119229	2.70214e-08	3.42271e-07
Total triglycerides	PTPN13	-0.0788157	3.58112e-08	3.88807e-07
Total triglycerides	COL6A2	0.104189	9.04787e-08	8.59547e-07
Total triglycerides	CCN5	0.199402	1.35293e-07	1.14248e-06
Total triglycerides	PLAC9	0.12013	1.96943e-07	1.49676e-06
Total triglycerides	TIMP2	0.0537953	3.37628e-06	2.3327e-05
Total triglycerides	MGP	0.0978183	5.75579e-06	3.64533e-05
Total triglycerides	ROBO1	-0.0589729	7.11137e-06	3.97672e-05
Total triglycerides	COL6A1	0.0715502	7.32554e-06	3.97672e-05
Total triglycerides	PLAGL1	-0.0898984	8.62447e-06	4.36973e-05
Total triglycerides	PMP22	-0.0452058	1.01011e-05	4.79803e-05
Total triglycerides	TWIST2	-0.0704913	2.05383e-05	9.18185e-05
Total triglycerides	PTPRG	-0.0593159	2.21542e-05	9.35401e-05
Total triglycerides	ZFPM2	-0.0553586	2.6796e-05	0.000107184
Total triglycerides	BMPER	0.107456	3.49981e-05	0.000132993
Total triglycerides	SDC2	-0.0478828	4.17852e-05	0.000151223
Total triglycerides	RUNX1T1	-0.0497001	6.80156e-05	0.000234963
Total triglycerides	KCND2	0.113385	7.82753e-05	0.000258649
Total triglycerides	CHL1	-0.0619431	0.00015527	0.000491687
Total triglycerides	GULP1	-0.0701488	0.00025774	0.000759341
Total triglycerides	STAT6	0.071806	0.000268626	0.000759341
Total triglycerides	CFH	0.0769364	0.000269766	0.000759341
Total triglycerides	GPC3	-0.061499	0.000288024	0.00078178
Total triglycerides	ZFHX4	-0.0509743	0.000366	0.000959172
Total triglycerides	SDK1	-0.0913793	0.000388005	0.000982946
Total triglycerides	FGFR1	-0.0380934	0.000420669	0.00103132
Total triglycerides	LAMC1	-0.038064	0.00063745	0.00151394
Total triglycerides	ZFP36L2	0.0618324	0.000771676	0.00177719
Total triglycerides	CDON	-0.0488313	0.00118202	0.00264216
Total triglycerides	LUM	0.0601913	0.00186317	0.00404574
Total triglycerides	SGCD	-0.0494749	0.0054557	0.0115176
Total triglycerides	APOD	-0.0519788	0.00660468	0.0135664
Total triglycerides	ZNF521	-0.0279205	0.00921588	0.0184318
Total triglycerides	S100A10	0.0436414	0.0130922	0.025513
Total triglycerides	CPQ	0.0258312	0.0227722	0.0423409
Total triglycerides	FBLN2	0.0421644	0.0228418	0.0423409
Total triglycerides	KCNT2	0.0627381	0.024478	0.0442934
CRP	MEIS2	-0.0835882	5.41209e-10	4.11319e-08
CRP	CCN5	0.233538	7.10968e-09	2.70168e-07
CRP	CCDC80	0.0970745	4.53218e-08	9.62665e-07
CRP	STAT5A	-0.103079	5.06666e-08	9.62665e-07
CRP	ANTXR2	-0.0888431	3.08504e-07	4.68926e-06
CRP	CHL1	-0.0791149	1.28156e-06	1.62331e-05
CRP	CFH	0.104458	2.2164e-06	2.40638e-05
CRP	PTPN13	-0.0662608	3.89162e-06	3.54636e-05
CRP	ZFPM2	-0.0601432	4.19964e-06	3.54636e-05
CRP	PLAC9	0.107483	1.35641e-05	0.000103087
CRP	GLI3	-0.0644994	4.91152e-05	0.000337916
CRP	PMP22	-0.0411789	5.33552e-05	0.000337916
CRP	COL6A1	0.0654361	6.213e-05	0.000363221
CRP	COL6A2	0.0790488	9.74846e-05	0.000529202
CRP	PLAGL1	-0.0763869	0.000123749	0.000626997
CRP	FGFR1	-0.0403393	0.000177708	0.000818742
CRP	ROBO1	-0.049496	0.00018314	0.000818742
CRP	SVEP1	0.0698426	0.000477103	0.00199693
CRP	ZFHX4	-0.0499847	0.000499232	0.00199693
CRP	MGP	0.0756615	0.000781884	0.00297116
CRP	ST3GAL5	0.0721358	0.0011867	0.00429472
CRP	SDC2	-0.036636	0.00170709	0.00589721
CRP	PTPRG	-0.0420339	0.00275537	0.00910469
CRP	GPC3	-0.0503783	0.00344046	0.0108948
CRP	FBLN2	0.0533576	0.00451164	0.0137154
CRP	TIMP2	0.0335011	0.00493865	0.0139777
CRP	TWIST2	-0.0474437	0.00496577	0.0139777
CRP	SDK1	-0.0722927	0.00521035	0.0141424
CRP	AXL	-0.0443122	0.0055332	0.0145008
CRP	LUM	0.0453183	0.019273	0.048825
IL1RA	MEIS2	-0.0835838	1.0517e-09	7.99292e-08
IL1RA	ANTXR2	-0.103507	8.40919e-09	3.19549e-07
IL1RA	CHL1	-0.0897341	9.37536e-08	2.37509e-06
IL1RA	STAT5A	-0.105691	1.44276e-07	2.74125e-06
IL1RA	COL6A1	0.0810092	4.90988e-07	7.44951e-06
IL1RA	CCDC80	0.0866652	5.88119e-07	7.44951e-06
IL1RA	CFH	0.10494	1.37529e-06	1.49317e-05
IL1RA	PTPN13	-0.0681592	3.63036e-06	3.44884e-05
IL1RA	COL6A2	0.0890368	7.35303e-06	6.20923e-05
IL1RA	PLAC9	0.106888	8.84458e-06	6.72188e-05
IL1RA	TIMP2	0.0507234	2.01176e-05	0.000138994
IL1RA	TWIST2	-0.0700256	3.29549e-05	0.000208715
IL1RA	CCN5	0.150009	9.02834e-05	0.000527811
IL1RA	MGP	0.0873298	0.000103165	0.000545164
IL1RA	PLAGL1	-0.0803535	0.000107977	0.000545164
IL1RA	ROBO1	-0.0510905	0.000114771	0.000545164
IL1RA	ZFPM2	-0.050541	0.000157425	0.000703781
IL1RA	GLI3	-0.0589269	0.000266923	0.00112701
IL1RA	PMP22	-0.0373181	0.000349876	0.0013995
IL1RA	ZNF521	-0.0343749	0.00144444	0.00548886
IL1RA	GPC3	-0.0546223	0.00201943	0.0073084
IL1RA	BMPER	0.077908	0.00301516	0.010416
IL1RA	ST3GAL5	0.0669027	0.00341231	0.0112755
IL1RA	LINC02511	0.0987523	0.00361919	0.0114608
IL1RA	CDON	-0.044164	0.00389381	0.0118372
IL1RA	KCND2	0.0861443	0.00505642	0.0147803
IL1RA	ANTXR1	0.0339739	0.00771594	0.0217083
IL1RA	LUM	0.0526395	0.0079978	0.0217083
IL1RA	SDC2	-0.031518	0.00832453	0.021816
IL1RA	SVEP1	0.0521105	0.00930353	0.0234174
IL1RA	LMO3	-0.0670198	0.00955182	0.0234174
IL1RA	KCNT2	0.0749595	0.0108853	0.0258525
IL1RA	ZFHX4	-0.0355501	0.0149415	0.0341031
IL1RA	APOD	-0.0478717	0.0152567	0.0341031
IL1RA	PTPRG	-0.0329365	0.0207229	0.0449983
A: WHR = waist-to-hip ratio, BMI = body mass index, WHRadjBMI = waist-to-hip ratio adjusted for BMI, HOMAIR index=Homeostatic Model Assessment for Insulin Resistance index, IL1RA = interleukin-1 receptor antagonist, CRP=C-reactive protein, ALT = alanine aminotransferase, Systolic BP = systolic blood pressure
B: Average log2 fold change in expression per unit increase in trait. A positive log2 fold change indicates that the gene expression increases when the phenotypic measure increases.
C: p-value as assessed by a Wilcoxon rank sum test.
D: FDR adjusted p-value (FDR<0.05).

## Sheet: Table S14
Table S14. Significant correlations (FDR<0.05) between the expression of the 79 non-age-DE SAT ASPC marker genes and cardiometabolic phenotypes using subcutaneous adipose bulk RNA-seq data from METSIM (n=335).
TraitA	Gene name	log2FCB	p-valueC	Adjusted p-valueD
BMI	PALLD	0.18991	9.20871e-22	7.27488e-20
BMI	C1S	0.127619	5.28989e-18	2.08951e-16
BMI	ANK2	-0.200911	1.34131e-17	3.5321e-16
BMI	SLIT2	0.157798	1.2757e-16	2.5195e-15
BMI	NFIA	-0.107634	4.6673e-16	7.37433e-15
BMI	ELN	0.181927	1.20907e-14	1.59194e-13
BMI	RBFOX2	-0.0673963	8.34913e-13	9.42259e-12
BMI	CARMIL1	0.12343	3.82895e-12	3.78109e-11
BMI	SRPX	-0.138117	6.12284e-12	5.37449e-11
BMI	EGFR	-0.0882488	4.96752e-11	3.92434e-10
BMI	C1R	0.0880827	7.72427e-11	5.54743e-10
BMI	PLPP3	-0.124306	1.58434e-10	1.00349e-09
BMI	PODN	-0.13347	1.65131e-10	1.00349e-09
BMI	TTC28	-0.0763555	1.83352e-09	1.03463e-08
BMI	XYLT1	0.119892	3.73554e-09	1.96739e-08
BMI	EBF3	-0.066194	3.74205e-08	1.84764e-07
BMI	COL3A1	0.132222	5.6229e-08	2.61299e-07
BMI	COL5A2	0.0702632	1.97541e-07	8.66985e-07
BMI	ADAMTSL1	-0.161237	5.41346e-07	2.25086e-06
BMI	PDGFD	0.133259	7.4941e-07	2.96017e-06
BMI	MFAP5	0.139929	8.89854e-07	3.34755e-06
BMI	BICC1	0.0646725	7.1579e-06	2.57034e-05
BMI	SLIT3	0.0547533	9.19093e-06	3.15689e-05
BMI	SPATA6	-0.06782	1.08802e-05	3.5814e-05
BMI	PRRX1	0.0658405	1.71464e-05	5.41826e-05
BMI	FSTL1	0.0610941	3.98447e-05	0.000121067
BMI	AUTS2	-0.0602646	7.86708e-05	0.000230185
BMI	TNXB	-0.0910154	8.53345e-05	0.000240765
BMI	SNED1	-0.0534298	0.000149798	0.00040807
BMI	CXCL14	-0.108103	0.000608577	0.00160258
BMI	COL6A3	-0.0461169	0.00110738	0.00282203
BMI	NOX4	0.0840793	0.00138534	0.00334853
BMI	SERPING1	-0.0362795	0.00139875	0.00334853
BMI	TRIP10	-0.0445091	0.00176644	0.00410438
BMI	NID1	-0.0376807	0.00252479	0.0056988
BMI	MAP1B	0.0601214	0.00497845	0.0109249
BMI	COL12A1	0.0484406	0.011022	0.0235334
BMI	TFPI	0.028193	0.0148214	0.030813
BMI	SETBP1	0.0435842	0.0175724	0.0355955
BMI	MMP2	0.037203	0.0189316	0.03739
BMI	C3	0.0382222	0.0199654	0.03847
BMI	MEIS1	-0.0330072	0.0228066	0.0428981
BMI	SMURF2	-0.0324784	0.0236131	0.0433823
WHRadjBMI	TRERF1	-0.117583	3.32277e-07	2.62499e-05
WHRadjBMI	ADD3	-0.0870473	7.03153e-07	2.77745e-05
WHRadjBMI	AUTS2	-0.0745813	1.19416e-06	3.14462e-05
WHRadjBMI	PIK3R1	-0.0844216	2.01302e-06	3.97572e-05
WHRadjBMI	NOX4	0.119302	3.25602e-06	5.14451e-05
WHRadjBMI	ELN	0.109193	4.89026e-06	6.43885e-05
WHRadjBMI	NFIA	-0.0613046	8.00623e-06	7.85232e-05
WHRadjBMI	ANK2	-0.108836	8.09694e-06	7.85232e-05
WHRadjBMI	PRRX1	0.068417	8.94569e-06	7.85232e-05
WHRadjBMI	C1S	0.0646172	2.00239e-05	0.000158189
WHRadjBMI	CELF2	-0.0674151	4.66425e-05	0.000334978
WHRadjBMI	SLIT3	0.0482692	9.56388e-05	0.000584005
WHRadjBMI	SLIT2	0.0766323	9.61022e-05	0.000584005
WHRadjBMI	SPATA6	-0.0584173	0.000156557	0.000864129
WHRadjBMI	TTC28	-0.0485928	0.00016768	0.000864129
WHRadjBMI	SRPX	-0.0774733	0.000175014	0.000864129
WHRadjBMI	PRKCE	-0.0600332	0.000281418	0.00130777
WHRadjBMI	PALLD	0.0735344	0.000476077	0.00208945
WHRadjBMI	SMURF2	-0.0484319	0.000749284	0.00311545
WHRadjBMI	CCDC39	-0.0795739	0.00100688	0.00397718
WHRadjBMI	C1R	0.0428162	0.00195837	0.00736721
WHRadjBMI	MAP1B	0.0612884	0.0030289	0.0108765
WHRadjBMI	CBLB	-0.0476339	0.00389278	0.0133709
WHRadjBMI	PLEKHA5	-0.0279858	0.00487837	0.0152945
WHRadjBMI	AHI1	-0.0500274	0.00499974	0.0152945
WHRadjBMI	COL12A1	0.0531458	0.00503365	0.0152945
WHRadjBMI	PODN	-0.060239	0.00541178	0.0158345
WHRadjBMI	ANKRD36B	-0.0467805	0.0102073	0.0287992
WHRadjBMI	MFAP5	0.0714818	0.0116475	0.0309774
WHRadjBMI	STAG1	-0.0446276	0.0120162	0.0309774
WHRadjBMI	MEIS1	-0.0366986	0.0121557	0.0309774
WHRadjBMI	CXCL12	0.0427409	0.0163783	0.0404339
WHRadjBMI	NID1	-0.0296868	0.0197334	0.0472405
WHR	PALLD	0.173298	3.57942e-17	2.82774e-15
WHR	ELN	0.194682	1.65815e-16	6.5497e-15
WHR	ANK2	-0.190309	2.9961e-16	7.88973e-15
WHR	NFIA	-0.105839	8.33502e-16	1.64617e-14
WHR	C1S	0.118735	1.06254e-15	1.67882e-14
WHR	SLIT2	0.145544	3.17687e-14	4.18288e-13
WHR	SRPX	-0.134868	1.10442e-11	1.24641e-10
WHR	CARMIL1	0.11546	3.64009e-10	3.59459e-09
WHR	TTC28	-0.0773399	1.00439e-09	8.81629e-09
WHR	C1R	0.0814134	2.19306e-09	1.73251e-08
WHR	PRRX1	0.0882853	6.79583e-09	4.88064e-08
WHR	PODN	-0.118768	1.442e-08	9.49317e-08
WHR	RBFOX2	-0.0512129	8.56482e-08	5.20478e-07
WHR	EGFR	-0.0690421	2.61163e-07	1.47371e-06
WHR	SLIT3	0.0628352	2.97828e-07	1.56856e-06
WHR	NOX4	0.12959	4.91857e-07	2.42854e-06
WHR	AUTS2	-0.0765738	7.81587e-07	3.63208e-06
WHR	MFAP5	0.136557	1.60374e-06	7.03865e-06
WHR	SPATA6	-0.072887	2.3776e-06	9.85814e-06
WHR	PLPP3	-0.0915208	2.49573e-06	9.85814e-06
WHR	BICC1	0.0591746	3.70584e-05	0.00013941
WHR	COL3A1	0.101871	4.51601e-05	0.000162166
WHR	EBF3	-0.0470472	0.000105917	0.000363801
WHR	COL5A2	0.0527425	0.000115236	0.000379317
WHR	ADAMTSL1	-0.121561	0.000137876	0.000421623
WHR	PDGFD	0.107292	0.000138762	0.000421623
WHR	PIK3R1	-0.0683046	0.000163354	0.000477963
WHR	XYLT1	0.0786477	0.000202477	0.000571275
WHR	SNED1	-0.0526489	0.000221191	0.000602554
WHR	FSTL1	0.0519199	0.000437125	0.0011511
WHR	MAP1B	0.0719358	0.000597831	0.0015235
WHR	TNXB	-0.0776458	0.000687629	0.00169758
WHR	CXCL14	-0.10269	0.000852607	0.00204109
WHR	NID1	-0.0399053	0.00142637	0.00331421
WHR	COL12A1	0.0599484	0.00153118	0.00345608
WHR	CXCL12	0.0530993	0.00270626	0.00593873
WHR	COL6A3	-0.0423211	0.00285074	0.00608671
WHR	TRIP10	-0.0416039	0.00345215	0.00717683
WHR	SMURF2	-0.0424194	0.00377408	0.00764492
WHR	AHI1	-0.0512762	0.00438226	0.00865496
WHR	ADD3	-0.0514244	0.0046328	0.00892661
WHR	SERPING1	-0.0307944	0.00640269	0.0120431
WHR	PLEKHA5	-0.025697	0.00999487	0.0183211
WHR	MEIS1	-0.0377261	0.0102041	0.0183211
WHR	TRERF1	-0.0592653	0.014186	0.0249044
WHR	PAM	0.0287644	0.0178281	0.0306178
WHR	TFPI	0.0273376	0.0194168	0.0326367
Matsuda index	PALLD	-0.222139	6.5155e-28	5.14724e-26
Matsuda index	SLIT2	-0.200608	1.79598e-25	7.09412e-24
Matsuda index	ELN	-0.231931	1.00165e-23	2.63767e-22
Matsuda index	C1S	-0.144453	1.76825e-21	3.4923e-20
Matsuda index	ANK2	0.197214	6.77651e-17	1.07069e-15
Matsuda index	NFIA	0.100472	1.72658e-14	2.27333e-13
Matsuda index	PLPP3	0.129226	1.26173e-10	1.26967e-09
Matsuda index	CARMIL1	-0.111294	1.28575e-10	1.26967e-09
Matsuda index	RBFOX2	0.0603709	1.91551e-10	1.68139e-09
Matsuda index	EGFR	0.0797791	6.7968e-10	5.36947e-09
Matsuda index	SLIT3	-0.0775196	1.28361e-09	9.21866e-09
Matsuda index	C1R	-0.0841378	3.08269e-09	2.02944e-08
Matsuda index	AUTS2	0.0805218	1.01442e-08	6.08529e-08
Matsuda index	SPATA6	0.0846216	1.07841e-08	6.08529e-08
Matsuda index	COL5A2	-0.0800198	3.05354e-08	1.6082e-07
Matsuda index	SRPX	0.112159	3.88673e-08	1.91907e-07
Matsuda index	TNXB	0.117799	6.97809e-08	3.24276e-07
Matsuda index	ADAMTSL1	0.175793	1.0384e-07	4.55741e-07
Matsuda index	FSTL1	-0.0775555	1.99023e-07	8.27518e-07
Matsuda index	EBF3	0.0617142	2.16518e-07	8.55245e-07
Matsuda index	PDGFD	-0.141531	2.727e-07	1.02587e-06
Matsuda index	BICC1	-0.0761787	4.6632e-07	1.64429e-06
Matsuda index	SMURF2	0.0640975	4.78718e-07	1.64429e-06
Matsuda index	MFAP5	-0.135295	7.45077e-07	2.45255e-06
Matsuda index	COL3A1	-0.124913	1.26051e-06	3.95599e-06
Matsuda index	PRRX1	-0.0779198	1.30197e-06	3.95599e-06
Matsuda index	XYLT1	-0.0931726	1.72233e-06	4.92754e-06
Matsuda index	NOX4	-0.121805	1.74647e-06	4.92754e-06
Matsuda index	TTC28	0.061806	3.20474e-06	8.73017e-06
Matsuda index	ADD3	0.0643486	8.29855e-06	2.18528e-05
Matsuda index	AHI1	0.0675623	8.01701e-05	0.000204305
Matsuda index	PODN	0.083711	8.41631e-05	0.000207778
Matsuda index	MEIS1	0.0502461	0.000171575	0.000410741
Matsuda index	TRIP10	0.0505794	0.000191328	0.000444556
Matsuda index	NAV3	-0.0740672	0.000334713	0.000755496
Matsuda index	TRERF1	0.0704686	0.000390813	0.000857617
Matsuda index	CCDC39	0.0743359	0.000678722	0.00144916
Matsuda index	COL6A3	0.048105	0.000815365	0.00167808
Matsuda index	SNED1	0.0465675	0.000828418	0.00167808
Matsuda index	NID1	0.0425621	0.00102668	0.00202769
Matsuda index	COL12A1	-0.0547126	0.00367793	0.00708675
Matsuda index	ANKRD36B	0.0490159	0.00448763	0.00844101
Matsuda index	PAM	-0.0345253	0.00566923	0.0104156
Matsuda index	MAP1B	-0.0591865	0.00602926	0.0108253
Matsuda index	PLEKHA5	0.0268533	0.00708971	0.0124464
Matsuda index	SERPING1	0.0289473	0.00798285	0.0137097
Matsuda index	TFPI	-0.0294551	0.0117868	0.0198118
Matsuda index	STAG1	0.0424379	0.0125573	0.0203062
Matsuda index	DDR2	-0.0385371	0.012595	0.0203062
Matsuda index	C3	-0.0410412	0.0151865	0.0239947
Matsuda index	ANKRD36	0.0526787	0.0169454	0.0262487
Matsuda index	CELF2	0.0327705	0.0218783	0.0326724
Matsuda index	SH3PXD2B	-0.040105	0.0219195	0.0326724
Fasting insulin	PALLD	0.208182	5.30313e-25	4.18947e-23
Fasting insulin	SLIT2	0.194294	1.2464e-23	4.92327e-22
Fasting insulin	ELN	0.215896	7.06518e-20	1.8605e-18
Fasting insulin	C1S	0.127021	1.54557e-16	2.65344e-15
Fasting insulin	ANK2	-0.196227	1.67939e-16	2.65344e-15
Fasting insulin	NFIA	-0.100046	9.47388e-14	1.24739e-12
Fasting insulin	RBFOX2	-0.0637473	1.46917e-11	1.65806e-10
Fasting insulin	CARMIL1	0.110356	1.01433e-10	1.00165e-09
Fasting insulin	EGFR	-0.0798098	1.38591e-09	1.21652e-08
Fasting insulin	PLPP3	-0.120935	4.25473e-09	3.36124e-08
Fasting insulin	TNXB	-0.12401	1.32732e-08	9.53257e-08
Fasting insulin	AUTS2	-0.078287	1.58249e-08	1.0418e-07
Fasting insulin	COL5A2	0.0754222	1.94393e-08	1.18131e-07
Fasting insulin	SLIT3	0.0708936	2.10577e-08	1.18825e-07
Fasting insulin	C1R	0.0760359	3.92638e-08	2.0679e-07
Fasting insulin	PDGFD	0.148285	4.39848e-08	2.17175e-07
Fasting insulin	EBF3	-0.0630119	1.02756e-07	4.77514e-07
Fasting insulin	ADAMTSL1	-0.178126	1.14793e-07	5.03814e-07
Fasting insulin	SPATA6	-0.0808	1.68672e-07	7.0132e-07
Fasting insulin	COL3A1	0.124272	3.33753e-07	1.31832e-06
Fasting insulin	SRPX	-0.104408	3.71386e-07	1.39712e-06
Fasting insulin	BICC1	0.0721798	1.03165e-06	3.70458e-06
Fasting insulin	SMURF2	-0.0617943	1.16924e-06	4.01607e-06
Fasting insulin	XYLT1	0.0918486	1.34425e-06	4.42483e-06
Fasting insulin	TTC28	-0.0573567	1.60391e-05	5.06837e-05
Fasting insulin	PODN	-0.0936366	1.82455e-05	5.43817e-05
Fasting insulin	FSTL1	0.0627108	1.85861e-05	5.43817e-05
Fasting insulin	PRRX1	0.0680853	2.02788e-05	5.72152e-05
Fasting insulin	ADD3	-0.0611103	2.11912e-05	5.77279e-05
Fasting insulin	AHI1	-0.0654746	0.000177282	0.000466843
Fasting insulin	TRIP10	-0.0542349	0.000218336	0.000555739
Fasting insulin	MFAP5	0.100441	0.000225109	0.000555739
Fasting insulin	NOX4	0.0921584	0.000341745	0.000795967
Fasting insulin	MEIS1	-0.0489622	0.000342568	0.000795967
Fasting insulin	CCDC39	-0.0739952	0.000787247	0.00177693
Fasting insulin	SERPING1	-0.0379197	0.00109668	0.0024066
Fasting insulin	COL6A3	-0.0427188	0.00126303	0.00269675
Fasting insulin	NID1	-0.0399905	0.00202246	0.00420458
Fasting insulin	TRERF1	-0.058897	0.0028614	0.00579618
Fasting insulin	SNED1	-0.0413398	0.00399269	0.00777521
Fasting insulin	PLEKHA5	-0.0277407	0.00403524	0.00777521
Fasting insulin	COL12A1	0.0500562	0.00784561	0.0146421
Fasting insulin	NAV3	0.0547215	0.00796977	0.0146421
Fasting insulin	MAP1B	0.056709	0.0105041	0.0188596
Fasting insulin	C3	0.0383901	0.0224041	0.0393316
Fasting insulin	ANKRD36B	-0.0404476	0.0231745	0.0397998
Fasting insulin	AEBP1	0.0427581	0.0258181	0.0433964
Free fatty acids	PALLD	0.0797401	0.000122516	0.0096788
HOMAIR index	PALLD	0.208049	7.1425e-25	5.64258e-23
HOMAIR index	SLIT2	0.188956	3.772e-22	1.48994e-20
HOMAIR index	ELN	0.211551	7.04791e-19	1.85595e-17
HOMAIR index	C1S	0.125458	3.05143e-16	6.02658e-15
HOMAIR index	ANK2	-0.191773	1.05598e-15	1.66845e-14
HOMAIR index	NFIA	-0.0982424	3.01747e-13	3.973e-12
HOMAIR index	RBFOX2	-0.062225	4.63981e-11	5.23635e-10
HOMAIR index	CARMIL1	0.110468	9.81808e-11	9.69536e-10
HOMAIR index	EGFR	-0.0792668	1.89178e-09	1.66056e-08
HOMAIR index	PLPP3	-0.118455	8.44912e-09	6.6748e-08
HOMAIR index	COL5A2	0.0765675	1.25807e-08	7.91363e-08
HOMAIR index	SLIT3	0.0717762	1.29466e-08	7.91363e-08
HOMAIR index	PDGFD	0.15346	1.30224e-08	7.91363e-08
HOMAIR index	TNXB	-0.121986	2.46831e-08	1.39283e-07
HOMAIR index	C1R	0.075959	3.75796e-08	1.97919e-07
HOMAIR index	AUTS2	-0.075034	6.1857e-08	3.05419e-07
HOMAIR index	EBF3	-0.0618543	1.76779e-07	7.98953e-07
HOMAIR index	SPATA6	-0.0805546	1.8204e-07	7.98953e-07
HOMAIR index	COL3A1	0.121527	6.16958e-07	2.37205e-06
HOMAIR index	SRPX	-0.102129	6.29913e-07	2.37205e-06
HOMAIR index	ADAMTSL1	-0.167415	6.30545e-07	2.37205e-06
HOMAIR index	SMURF2	-0.0630123	6.76815e-07	2.43038e-06
HOMAIR index	XYLT1	0.0928579	1.08145e-06	3.71455e-06
HOMAIR index	BICC1	0.0688903	2.92774e-06	9.63715e-06
HOMAIR index	ADD3	-0.0620806	1.48066e-05	4.67889e-05
HOMAIR index	PRRX1	0.0666718	2.87858e-05	8.59361e-05
HOMAIR index	TTC28	-0.0556677	2.93706e-05	8.59361e-05
HOMAIR index	FSTL1	0.0596803	4.6612e-05	0.000128379
HOMAIR index	PODN	-0.0893232	4.71266e-05	0.000128379
HOMAIR index	AHI1	-0.0659588	0.000161353	0.000424897
HOMAIR index	TRIP10	-0.0542288	0.000225812	0.000575455
HOMAIR index	NOX4	0.0931433	0.00029665	0.000732354
HOMAIR index	MEIS1	-0.0481594	0.000420455	0.00100654
HOMAIR index	MFAP5	0.0956625	0.000449885	0.00104532
HOMAIR index	CCDC39	-0.0740741	0.000778238	0.00175659
HOMAIR index	COL6A3	-0.0426473	0.00129328	0.00283803
HOMAIR index	SERPING1	-0.0360569	0.00190876	0.00407547
HOMAIR index	NID1	-0.0387597	0.00280446	0.00583033
HOMAIR index	PLEKHA5	-0.0284858	0.00308678	0.0062527
HOMAIR index	NAV3	0.0592192	0.00398783	0.00787597
HOMAIR index	TRERF1	-0.0561917	0.00444962	0.00857365
HOMAIR index	SNED1	-0.0399669	0.00538146	0.0101223
HOMAIR index	COL12A1	0.0457669	0.0151196	0.0277779
HOMAIR index	MAP1B	0.05268	0.0173363	0.0311265
HOMAIR index	AEBP1	0.0453612	0.018155	0.0318721
HOMAIR index	SH3PXD2B	0.0396466	0.0236773	0.0405038
HOMAIR index	ANKRD36B	-0.0401807	0.0240972	0.0405038
HOMAIR index	C3	0.0377442	0.0248142	0.04084
Fasting glucose	PALLD	0.077391	0.000318768	0.0251827
Systolic BP	PALLD	0.100975	1.54378e-06	0.000121959
Systolic BP	ELN	0.0968174	5.78469e-05	0.00228495
Systolic BP	RBFOX2	-0.0316975	0.00129945	0.0261817
Systolic BP	BICC1	0.0458664	0.00148568	0.0261817
Systolic BP	SLIT3	0.03824	0.00191342	0.0261817
Systolic BP	NFIA	-0.0425188	0.00230293	0.0261817
Systolic BP	COL5A2	0.0416938	0.00235027	0.0261817
Systolic BP	TTC28	-0.0395992	0.00265131	0.0261817
Systolic BP	ABI3BP	-0.0581116	0.00331427	0.0269427
Systolic BP	COL3A1	0.0720669	0.0038072	0.0269427
Systolic BP	SPATA6	-0.045324	0.00404492	0.0269427
Systolic BP	C1S	0.0440004	0.00409256	0.0269427
Systolic BP	XYLT1	0.0593072	0.00472066	0.0286871
Systolic BP	EGFR	-0.0376385	0.00590654	0.0333298
Systolic BP	TFPI	0.0313424	0.00733519	0.0371097
Systolic BP	PODN	-0.0579442	0.0078116	0.0371097
Systolic BP	MIR100HG	-0.0371896	0.00798564	0.0371097
Systolic BP	TNXB	-0.0601412	0.00924419	0.0387322
Systolic BP	ADAMTSL1	-0.0851836	0.00931533	0.0387322
Systolic BP	PRRX1	0.0392719	0.0116708	0.0460998
Total cholesterol	ADAMTS5	0.0586705	0.000186244	0.0147133
ALT	ANK2	-0.127553	9.54445e-08	3.35806e-06
ALT	C1S	0.0801276	1.00548e-07	3.35806e-06
ALT	NFIA	-0.0721115	1.27521e-07	3.35806e-06
ALT	ELN	0.113003	3.41072e-06	6.73617e-05
ALT	EGFR	-0.0562414	3.55931e-05	0.000562372
ALT	ADAMTSL1	-0.133916	5.83915e-05	0.000768822
ALT	COL6A3	-0.054738	8.05319e-05	0.00090886
ALT	SLIT2	0.0740855	0.000167878	0.00165779
ALT	PALLD	0.073919	0.000453116	0.00370623
ALT	SLIT3	0.04279	0.000469144	0.00370623
ALT	TNXB	-0.075624	0.000736226	0.00528744
ALT	SRPX	-0.0637256	0.00187288	0.0117736
ALT	RBFOX2	-0.0303693	0.00193743	0.0117736
ALT	SPATA6	-0.0471874	0.00286717	0.016179
ALT	C1R	0.0405022	0.003202	0.0168639
ALT	PRRX1	0.0438941	0.0039438	0.0194725
ALT	EBF3	-0.0343685	0.00493124	0.0229158
ALT	MFAP5	0.0781928	0.0053747	0.023589
ALT	CARMIL1	0.048383	0.00810751	0.0337102
ALT	MAP1B	0.0520991	0.0122256	0.0482911
LDL cholesterol	ADAMTS5	0.0632066	6.07132e-05	0.00479634
LDL cholesterol	PIK3R1	-0.0661305	0.00031571	0.0124705
Total triglycerides	PALLD	0.145907	8.46539e-13	6.68766e-11
Total triglycerides	NFIA	-0.0907584	1.48823e-11	5.8785e-10
Total triglycerides	RBFOX2	-0.0593168	6.20734e-10	1.6346e-08
Total triglycerides	CARMIL1	0.107599	1.20445e-09	2.37878e-08
Total triglycerides	PLPP3	-0.11825	2.77582e-09	4.38579e-08
Total triglycerides	C1S	0.0796387	8.27952e-08	1.09014e-06
Total triglycerides	ANK2	-0.132287	1.03629e-07	1.16952e-06
Total triglycerides	SLIT2	0.0985594	3.60667e-07	3.56159e-06
Total triglycerides	EGFR	-0.0682828	4.0842e-07	3.58502e-06
Total triglycerides	ELN	0.119451	5.18358e-07	4.09503e-06
Total triglycerides	EBF3	-0.0598387	7.48462e-07	5.02081e-06
Total triglycerides	XYLT1	0.0988267	7.62655e-07	5.02081e-06
Total triglycerides	ADAMTSL1	-0.153264	2.08541e-06	1.20766e-05
Total triglycerides	TTC28	-0.0617303	2.14017e-06	1.20766e-05
Total triglycerides	PODN	-0.10098	3.13803e-06	1.6527e-05
Total triglycerides	NOX4	0.110823	8.13449e-06	4.01641e-05
Total triglycerides	MFAP5	0.120416	1.66017e-05	7.71489e-05
Total triglycerides	FSTL1	0.06215	1.77645e-05	7.79666e-05
Total triglycerides	C1R	0.0549998	4.60976e-05	0.000191669
Total triglycerides	SRPX	-0.0835288	5.02045e-05	0.000198308
Total triglycerides	COL5A2	0.0539276	6.83071e-05	0.000256965
Total triglycerides	PRRX1	0.0550124	0.000281279	0.00101005
Total triglycerides	BICC1	0.0513816	0.000314188	0.00107917
Total triglycerides	SLIT3	0.0425423	0.00047236	0.00155485
Total triglycerides	SNED1	-0.0457798	0.00137714	0.00435176
Total triglycerides	SPATA6	-0.0491051	0.00172234	0.00523325
Total triglycerides	PAM	0.0341819	0.00394524	0.0113089
Total triglycerides	COL12A1	0.0530141	0.00400823	0.0113089
Total triglycerides	COL3A1	0.0712953	0.00458016	0.012477
Total triglycerides	TRIP10	-0.0400768	0.00487615	0.0128405
Total triglycerides	PDGFD	0.0776235	0.00512473	0.0130598
Total triglycerides	SERPING1	-0.0309658	0.00611132	0.0150873
Total triglycerides	AUTS2	-0.0394286	0.0115337	0.0276109
Total triglycerides	AEBP1	0.0460612	0.0122688	0.028507
Total triglycerides	ADAMTS5	0.038591	0.0142775	0.0322264
Total triglycerides	COL6A3	-0.0336509	0.0173163	0.0379997
Total triglycerides	MIR99AHG	-0.0390216	0.018539	0.0395833
CRP	NFIA	-0.0790386	4.37451e-09	3.45587e-07
CRP	C1S	0.084264	4.34423e-08	1.71597e-06
CRP	PALLD	0.112636	1.42654e-07	3.75656e-06
CRP	C1R	0.0699243	4.19087e-07	8.27696e-06
CRP	CARMIL1	0.092006	6.92799e-07	9.71233e-06
CRP	ELN	0.12327	7.37645e-07	9.71233e-06
CRP	ANK2	-0.112483	2.41504e-06	2.72555e-05
CRP	SLIT2	0.0925329	5.43417e-06	5.36625e-05
CRP	SRPX	-0.0906117	6.25559e-06	5.49102e-05
CRP	PODN	-0.0910711	1.22171e-05	9.65148e-05
CRP	PLPP3	-0.0851054	1.56087e-05	0.000112099
CRP	RBFOX2	-0.0397623	4.68977e-05	0.000308743
CRP	XYLT1	0.08424	6.38795e-05	0.000388191
CRP	SPATA6	-0.0613538	6.98514e-05	0.000394161
CRP	EGFR	-0.0524567	0.000113571	0.000598139
CRP	PRRX1	0.0573994	0.00023328	0.00115182
CRP	COL3A1	0.0872716	0.000434768	0.00202039
CRP	SLIT3	0.0410864	0.00104412	0.00458252
CRP	BICC1	0.0478096	0.00114615	0.00476559
CRP	MFAP5	0.0934462	0.00155623	0.00602521
CRP	NOX4	0.0835655	0.00160164	0.00602521
CRP	FSTL1	0.0457956	0.00217922	0.00782538
CRP	TTC28	-0.0386729	0.00303124	0.0104117
CRP	EBF3	-0.0348323	0.00470987	0.0155033
CRP	NID1	-0.0353923	0.00498593	0.0157555
CRP	CXCL12	0.04955	0.00553838	0.0168282
CRP	ADAMTSL1	-0.0867648	0.00762775	0.0223182
CRP	COL5A2	0.0353839	0.0105791	0.0298481
CRP	TRIP10	-0.0357145	0.0118207	0.0322011
IL1RA	PALLD	0.157223	4.60121e-14	3.63495e-12
IL1RA	NFIA	-0.0739747	1.0071e-07	3.97804e-06
IL1RA	C1S	0.0775962	4.29339e-07	1.13059e-05
IL1RA	COL3A1	0.121727	1.30096e-06	2.56939e-05
IL1RA	RBFOX2	-0.0470023	1.84787e-06	2.91964e-05
IL1RA	C1R	0.0656776	2.326e-06	3.06256e-05
IL1RA	SLIT2	0.0911413	3.91663e-06	4.4202e-05
IL1RA	ANK2	-0.113931	6.41109e-06	6.33095e-05
IL1RA	ADAMTSL1	-0.140154	1.72558e-05	0.000151468
IL1RA	COL5A2	0.0577918	3.04741e-05	0.000240746
IL1RA	ELN	0.0991245	4.34286e-05	0.000311896
IL1RA	SRPX	-0.0863616	4.88307e-05	0.000321469
IL1RA	SPATA6	-0.0624875	0.000103455	0.000628691
IL1RA	CARMIL1	0.0720751	0.000125248	0.000706755
IL1RA	EGFR	-0.0521672	0.000170949	0.000846518
IL1RA	PLPP3	-0.0771029	0.000171447	0.000846518
IL1RA	MEIS1	-0.0550391	0.000218057	0.00101333
IL1RA	EBF3	-0.0452958	0.000257216	0.00112889
IL1RA	AUTS2	-0.0547463	0.000691511	0.00274271
IL1RA	SLIT3	0.0421859	0.000694356	0.00274271
IL1RA	PRRX1	0.0502495	0.00113774	0.00428008
IL1RA	TTC28	-0.0413127	0.00178778	0.00629096
IL1RA	PODN	-0.0691144	0.00183154	0.00629096
IL1RA	XYLT1	0.0627796	0.00318094	0.0104706
IL1RA	FSTL1	0.0442961	0.00344196	0.0108766
IL1RA	SMURF2	-0.0440874	0.00381485	0.0115913
IL1RA	PIK3R1	-0.049969	0.00697274	0.0204017
IL1RA	MMP2	0.0430957	0.00768903	0.021694
IL1RA	SNED1	-0.0374096	0.0100149	0.0270609
IL1RA	BICC1	0.037797	0.0102763	0.0270609
IL1RA	PDGFD	0.0710332	0.0124761	0.0309051
IL1RA	ADD3	-0.04761	0.0125185	0.0309051
A: WHR = waist-to-hip ratio, BMI = body mass index, WHRadjBMI = waist-to-hip ratio adjusted for BMI, HOMAIR index=Homeostatic Model Assessment for Insulin Resistance index, IL1RA = interleukin-1 receptor antagonist, CRP=C-reactive protein, ALT = alanine aminotransferase, Systolic BP = systolic blood pressure
B: Average log2 fold change in expression per unit increase in trait. A positive log2 fold change indicates that the gene expression increases when the phenotypic measure increases.
C: p-value as assessed by a Wilcoxon rank sum test.
D: FDR adjusted p-value(FDR<0.05).

## Sheet: Table S15
Table S15. Nearly half (47.4%) of the 76 age-DE SAT ASPC genes show significant DE by age (FDR<0.05 in the same direction as in the SAT snRNA-seq cohort) in VAT ASPCs from a publicly available VAT snRNA-seq data of 10 individuals.
Gene name	log2FCA	p-value	FDR	Same Direction as OriginalB
LAMA2	1.29456	2.58032e-293	1.96104e-291	TRUE
PTPRG	1.12589	4.85704e-194	1.84568e-192	TRUE
COL1A2	-0.341252	5.1859e-119	1.31376e-117	TRUE
ZFPM2	-0.382492	4.679e-114	8.8901e-113	FALSE
CFD	0.536643	5.43673e-112	8.26383e-111	TRUE
GLI3	-0.708031	1.27703e-98	1.61757e-97	TRUE
PRICKLE1	-0.426304	3.08969e-86	3.35452e-85	FALSE
LMO3	1.11699	2.60307e-79	2.47292e-78	TRUE
KCNT2	-0.598517	1.4539e-69	1.22774e-68	FALSE
LPP	0.486484	4.30945e-69	3.27518e-68	TRUE
ZNF521	-0.421986	2.45716e-66	1.69767e-65	FALSE
CFH	-0.502586	7.19063e-65	4.55406e-64	FALSE
CCDC80	-0.318959	1.28182e-61	7.49369e-61	TRUE
MEIS2	-0.46113	5.72765e-60	3.10929e-59	TRUE
CHL1	-0.601384	2.04967e-57	1.0385e-56	FALSE
APOD	0.754035	2.46217e-51	1.16953e-50	TRUE
NEGR1	0.290918	3.88361e-48	1.7362e-47	TRUE
CDON	-0.368442	5.33235e-48	2.25144e-47	TRUE
SGCD	-0.373913	3.40281e-47	1.36112e-46	FALSE
SVEP1	0.547157	1.70796e-45	6.49023e-45	FALSE
GSN	0.207987	7.5857e-33	2.7453e-32	TRUE
FBLN5	0.574542	3.92517e-32	1.35597e-31	TRUE
SDK1	0.663681	4.51414e-31	1.49163e-30	TRUE
TIMP2	-0.378338	2.54025e-28	8.04413e-28	TRUE
REV3L	0.4304	7.64722e-26	2.32476e-25	TRUE
MXRA8	-0.395139	1.10595e-25	3.23278e-25	FALSE
CCN5	-0.391149	1.02161e-23	2.87563e-23	TRUE
S100A10	-0.364638	1.43461e-23	3.89393e-23	FALSE
BMPER	0.579808	5.54837e-23	1.45406e-22	TRUE
ZFHX4	-0.232198	7.28325e-23	1.84509e-22	FALSE
ST3GAL5	-0.199437	1.82298e-22	4.46924e-22	FALSE
RORA	0.198563	4.75729e-21	1.12986e-20	TRUE
LAMC1	0.414607	1.40804e-20	3.24277e-20	TRUE
NOVA1	0.265189	9.46876e-19	2.11655e-18	TRUE
TWIST2	-0.194058	2.64524e-18	5.74396e-18	TRUE
COL6A1	-0.178237	6.56877e-18	1.38674e-17	FALSE
PLAGL1	0.452375	5.30833e-16	1.09036e-15	FALSE
RUNX1T1	-0.119502	9.56419e-16	1.91284e-15	FALSE
ANTXR2	-0.129336	8.00823e-15	1.56058e-14	FALSE
ROBO1	-0.136222	9.96189e-14	1.89276e-13	FALSE
GPC3	0.541454	2.09068e-13	3.87541e-13	TRUE
ZFP36L2	0.512975	2.20083e-12	3.98245e-12	TRUE
OPHN1	0.402838	1.09364e-11	1.93295e-11	FALSE
GULP1	-0.113643	3.06213e-11	5.21826e-11	FALSE
FGF14	0.327539	3.08976e-11	5.21826e-11	TRUE
STAT6	-0.188499	4.24664e-11	7.01619e-11	FALSE
LINC02511	-0.266592	1.46872e-09	2.37494e-09	FALSE
ABCA9-AS1	0.147183	2.85611e-09	4.52217e-09	TRUE
ANTXR1	-0.0379369	5.95482e-09	9.23605e-09	FALSE
PMP22	-0.0955191	1.05423e-07	1.60243e-07	TRUE
LUM	0.198677	2.90598e-07	4.33047e-07	TRUE
ABCA10	0.209937	6.25402e-07	9.14049e-07	TRUE
PARD3B	-0.0358069	2.03916e-06	2.92408e-06	FALSE
CAB39L	0.358207	7.76319e-06	1.0926e-05	TRUE
FBLN2	-0.140292	8.19009e-06	1.13172e-05	FALSE
SERPINF1	0.253389	0.000140711	0.000190965	TRUE
PTPN13	0.227307	0.000338378	0.000451171	TRUE
KCND2	0.138807	0.000975144	0.00127778	FALSE
SNX9	-0.0269382	0.00216188	0.0027848	FALSE
DCN	-0.0183058	0.00742429	0.0094041	FALSE
WSB1	-0.018348	0.00808368	0.0100715	TRUE
FBN1	0.0494974	0.0222602	0.0272867	TRUE
MRC2	0.0505582	0.0286275	0.0345347	TRUE
AAverage log2 fold change in expression in ASPCs between the individuals below (n=4) and above(n=6) the median age (41 years). A positive log2 fold change represents greater expression in older individuals.
B TRUE indicates that the direction of the expression change with age is consistent with the discovery subcutaneous adipose snRNA-seq cohort (Table S8).

## Sheet: Table S16
Table S16. The pathway tool WebGestalt identifies significantly (FDR<0.05) overrepresented Gene Ontology (GO) biological processes within the 36 age-DE ASPC marker genes with consistent DE across ASPCs from the SAT and VAT fat depots.
Gene set	Description of the biological process	Enrichment ratio	p-value	FDRA	Overlapping genes
GO:0030198	extracellular matrix organization	12.3503	2.90459e-08	0.000264056	LAMA2;COL1A2;CCDC80;GSN;FBLN5;TIMP2;LAMC1;LUM;FBN1
GO:0043062	extracellular structure organization	10.7139	9.81501e-08	0.000446141	LAMA2;COL1A2;CCDC80;GSN;FBLN5;TIMP2;LAMC1;LUM;FBN1
GO:0007155	cell adhesion	4.86954	2.66093e-07	0.000649816	LAMA2;PTPRG;GLI3;LPP;CCDC80;APOD;NEGR1;CDON;GSN;FBLN5;SDK1;CCN5;LAMC1;FBN1
GO:0022610	biological adhesion	4.84125	2.85916e-07	0.000649816	LAMA2;PTPRG;GLI3;LPP;CCDC80;APOD;NEGR1;CDON;GSN;FBLN5;SDK1;CCN5;LAMC1;FBN1
GO:0045595	regulation of cell differentiation	3.92372	3.63975e-06	0.0066178	PTPRG;GLI3;LMO3;MEIS2;NEGR1;CDON;SDK1;TIMP2;RORA;TWIST2;ZFP36L2;PMP22;SERPINF1;FBN1
GO:2000026	regulation of multicellular organismal development	3.49392	1.41802e-05	0.0214854	LAMA2;PTPRG;GLI3;MEIS2;NEGR1;CDON;SDK1;TIMP2;BMPER;GPC3;ZFP36L2;PMP22;SERPINF1;FBN1
GO:0045664	regulation of neuron differentiation	6.06588	3.71195e-05	0.0482076	PTPRG;GLI3;NEGR1;CDON;SDK1;TIMP2;PMP22;SERPINF1
GO:0022008	neurogenesis	3.68411	4.41536e-05	0.049952	LAMA2;PTPRG;GLI3;APOD;NEGR1;CDON;GSN;SDK1;TIMP2;RORA;PMP22;SERPINF1
GO:0030182	neuron differentiation	3.98925	4.94519e-05	0.049952	LAMA2;PTPRG;GLI3;APOD;NEGR1;CDON;SDK1;TIMP2;RORA;PMP22;SERPINF1
A: Benjamini-Hochberg corrected p-value (FDR<0.05).

## Sheet: Table S17
Table S17. Seventy-five of the 76 age-DE SAT ASPC genes are all DE across the 6 measured timepoints during a 14-day SAT ASPC differentiation (i.e. adipogenesis) experiment.
Gene name	p-value	p_adjA
CFH	< 3E-308	< 3E-308
REV3L	< 3E-308	< 3E-308
LMO3	< 3E-308	< 3E-308
MGP	< 3E-308	< 3E-308
STAT5A	< 3E-308	< 3E-308
SERPINF1	< 3E-308	< 3E-308
CHL1	< 3E-308	< 3E-308
LAMC1	< 3E-308	< 3E-308
NOVA1	< 3E-308	< 3E-308
FBLN5	< 3E-308	< 3E-308
ABCA8	< 3E-308	< 3E-308
PTPRG	< 3E-308	< 3E-308
SDK1	< 3E-308	< 3E-308
ADAM33	< 3E-308	< 3E-308
ANTXR2	< 3E-308	< 3E-308
FBLN2	< 3E-308	< 3E-308
BMPER	< 3E-308	< 3E-308
COL1A2	< 3E-308	< 3E-308
SVEP1	< 3E-308	< 3E-308
SDC2	< 3E-308	< 3E-308
ANTXR1	< 3E-308	< 3E-308
SGCD	< 3E-308	< 3E-308
NEGR1	< 3E-308	< 3E-308
APOD	< 3E-308	< 3E-308
LAMA2	< 3E-308	< 3E-308
PARD3B	1.30e-320	5.14e-319
ST3GAL5	1.4e-302	5.16e-301
DCN	5.39e-302	1.98e-300
CDON	2.5e-291	8.84e-290
TIMP2	9.83e-285	3.38e-283
AXL	1.18e-271	3.81e-270
LUM	2.8e-271	8.99e-270
S100A10	4.28e-261	1.31e-259
PMP22	5.15e-246	1.48e-244
GULP1	3.26e-241	9.02e-240
ZFPM2	8.96e-230	2.33e-228
CFD	1.9e-221	4.74e-220
CCN5	1.94e-221	4.85e-220
RUNX1T1	8.35e-215	2.02e-213
GSN	2.17e-199	4.84e-198
GPC3	2.23e-189	4.71e-188
CPQ	5.82e-181	1.16e-179
SNX9	9.32e-157	1.61e-155
CCDC80	1.48e-144	2.38e-143
FGFR1	1.62e-138	2.5e-137
ZNF521	1.68e-136	2.55e-135
OPHN1	9.99e-131	1.46e-129
SMAD3	2.85e-119	3.79e-118
KCND2	1.62e-90	1.7e-89
KAZN	5.67e-81	5.42e-80
GLI3	6.78e-76	6.15e-75
MRC2	3.26e-72	2.84e-71
ROBO1	1.86e-70	1.6e-69
ZFP36L2	2.04e-67	1.69e-66
MXRA8	2.41e-62	1.9e-61
PRICKLE1	1.16e-58	8.75e-58
MEIS2	4.13e-58	3.09e-57
RORA	1.72e-56	1.26e-55
ZFHX4	5.77e-53	4.07e-52
PTPN13	2.78e-52	1.94e-51
TWIST2	1.55e-47	1.01e-46
STAT6	1.45e-41	8.66e-41
COL6A2	1.14e-27	5.42e-27
LINC02511	9.79e-24	4.3e-23
ZBTB20	3.52e-23	1.53e-22
FGF14	1.4e-22	5.99e-22
KCNT2	1.28e-21	5.4e-21
WSB1	2.81e-17	1.07e-16
ABCA10	1.27e-14	4.54e-14
LPP	5.45e-14	1.91e-13
PLAC9	6.92e-13	2.35e-12
FBN1	5.26e-12	1.74e-11
COL6A1	5.67e-10	1.77e-09
PLAGL1	1.65e-09	5.08e-09
CAB39L	1.61e-05	4.22e-05
A Benjamini-Hochberg adjusted p-value across the adipogenesis timepoints using ImpulseDE2 (FDR<0.05).

## Sheet: Table S18
Table S18. Clustering of the age-DE SAT ASPC genes by their expression profiles during a 14-day SAT ASPC differentiation (i.e. adipogenesis) experiment.
Cluster	Gene name	Cluster assignment probability
1	CCN5	0.3493
1	GLI3	0.4364
1	MRC2	0.7227
1	MXRA8	0.7225
1	RORA	0.2607
1	SMAD3	0.7091
2	ABCA10	0.8994
2	BMPER	0.8462
2	CPQ	0.8705
2	GSN	0.8979
2	KAZN	0.8888
2	LAMC1	0.7011
2	LMO3	0.7008
2	LPP	0.6807
2	PLAGL1	0.8228
2	PMP22	0.9017
2	SDC2	0.8546
2	SERPINF1	0.9003
2	ST3GAL5	0.7595
2	STAT5A	0.9004
2	TIMP2	0.881
2	ZFPM2	0.8898
3	CCDC80	0.9854
3	CFH	0.9829
3	COL1A2	0.9656
3	FBLN5	0.984
3	GULP1	0.9854
3	KCNT2	0.9816
3	MGP	0.9088
3	NEGR1	0.9854
3	PLAC9	0.9303
3	PRICKLE1	0.984
3	SGCD	0.9844
3	SVEP1	0.984
3	ZFHX4	0.9854
4	AXL	0.8622
4	CAB39L	0.8431
4	COL6A2	0.6683
4	FBN1	0.8605
4	FGF14	0.867
4	KCND2	0.8443
4	MEIS2	0.8651
4	ROBO1	0.7457
4	S100A10	0.7516
5	ABCA8	0.8166
5	ANTXR1	0.852
5	ANTXR2	0.6767
5	CDON	0.7379
5	CFD	0.8494
5	FBLN2	0.7382
5	GPC3	0.6775
5	LAMA2	0.6361
5	LUM	0.6092
5	PARD3B	0.8588
5	PTPRG	0.8577
5	ZBTB20	0.8319
5	ZFP36L2	0.852
5	ZNF521	0.86
6	APOD	0.6186
6	COL6A1	0.9316
6	FGFR1	0.9375
6	LINC02511	0.9342
6	NOVA1	0.8503
6	PTPN13	0.9326
6	RUNX1T1	0.9355
6	TWIST2	0.9336
6	WSB1	0.932
7	ADAM33	0.8039
7	CHL1	0.8572
7	DCN	0.7635
7	OPHN1	0.8686
7	REV3L	0.688
7	SDK1	0.87
7	SNX9	0.462
7	STAT6	0.8517

[truncated: 1 more sheets: Table S19]
